# Supplementary material for: Impact of the Immune Landscape in Follicular Lymphoma: Insights into Histological Transformation in the Rituximab Era
Source: Cancers (Basel). 2024 Oct 21;16(20):3553. doi: 10.3390/cancers16203553 (PMC11506075; doi:10.3390/cancers16203553)
Supplement: Supplementary file 1 [file cancers-16-03553-s001.zip]

Archive with 2 entries (2 files):
- Supplementary tables.xlsx
- Supplementary material.pdf
