# Supplementary material for: Impact of the Immune Landscape in Follicular Lymphoma: Insights into Histological Transformation in the Rituximab Era
Source: Cancers (Basel). 2024 Oct 21;16(20):3553. doi: 10.3390/cancers16203553 (PMC11506075; doi:10.3390/cancers16203553)
Supplement: Supplementary file 1 [file cancers-16-03553-s001.zip › Supplementary tables.xlsx]

## Sheet: Table S1
Gene	Fold change	P-value
ATOX1	1.39765	1.39e-06
SERPINE1	2.9897	4.93e-06
NDUFB1	1.23456	6.65e-06
COP1	1.23114	4.87e-05
IL6	2.49666	5.59e-05
ENTPD1	1.53262	6.5e-05
TGM2	1.75078	6.51e-05
CDC25A	1.47427	8.2e-05
PMAIP1	1.81504	9.32e-05
LRRC32	1.805	0.000102
THBS2	2.28153	0.000108
PLAU	1.82893	0.000137
LY96	1.30858	0.000138
CDK4	1.37268	0.000146
PRIM1	1.40834	0.000161
RBX1	1.12428	0.00019
MDM2	1.42603	0.000223
FEN1	1.54542	0.000229
CLSPN	1.48349	0.000297
MTHFD2	1.37841	0.000354
UCHL5	1.27015	0.00036
LDHA	1.35285	0.000382
ADM	1.95613	0.000454
GPNMB	1.67249	0.000558
SETD2	0.849685	0.000609
DCN	1.93321	0.000633
BRCA2	1.23285	0.000731
CEACAM1	1.8163	0.000844
FPR1	1.77645	0.000902
CD40LG	0.724973	0.000999
SDC1	2.25012	0.00123
FCGR3A/B	2.36199	0.00125
ITGAV	1.31403	0.00128
HAVCR2 [TIM3]	1.39862	0.00137
ACTG2	2.31338	0.00144
DTL	1.50212	0.0016
FBN1	1.57899	0.00166
THBS1	2.17347	0.00173
COL6A3	1.45297	0.00173
CHEK1	1.39281	0.00177
AURKA	1.29056	0.0019
STK3	1.32501	0.00192
XRCC2	1.39862	0.00212
JAG1	1.30405	0.00213
C3AR1	1.428	0.00226
BCL2A1	1.6644	0.00236
TXN	1.34537	0.00237
PRDX1	1.2861	0.00261
CDK1	1.36888	0.0028
NCAPG	1.3632	0.0031
MSH2	1.29954	0.00311
ATR	0.893785	0.00313
IRF7	0.78404	0.00321
RFC2	1.29235	0.00329
GLUL	1.428	0.00344
RNF111	0.896267	0.00347
ITGA5	1.52732	0.00363
KIF2C	1.49174	0.00368
SMC3	1.09962	0.00393
TIMELESS	1.2861	0.00451
RELB [NFkB]	1.1487	0.0049
RASA1	0.859161	0.00492
MCM4	1.31677	0.0051
ITGA1	1.27633	0.00604
IL10	1.53901	0.00622
ITGB1	1.29774	0.00652
RPA3	1.17854	0.00652
LMNB1	1.24574	0.00656
CFLAR	1.17121	0.00668
VCP	1.12039	0.00673
SIRPA	1.2861	0.00678
ASXL2	1.13918	0.00684
CCR1	1.44693	0.00725
SQLE	1.23029	0.00824
DKC1	1.18591	0.00835
BRAF	0.885154	0.00867
SOCS3	1.48968	0.00946
FANCI	1.23971	0.00956
CD14	1.47427	0.00964
TOP2A	1.30949	0.00964
CXCL10	1.53368	0.00969
PIK3R3	1.21251	0.01
FLT4	0.699793	0.01
MX1	0.750019	0.0101
TXN2	1.11961	0.0111
PDGFRA	1.5252	0.0118
COL4A1	1.36509	0.0129
KIF23	1.27544	0.0131
TEAD1	1.19582	0.0139
UBE2C	1.337	0.014
CCNK	1.09885	0.014
RAD51	1.26138	0.0142
HMOX1	1.40056	0.0145
TLR4	1.19997	0.0145
KLF5	1.40056	0.0152
LIN9	1.19003	0.0161
ERO1A	1.18181	0.0162
CCL2	1.50943	0.0165
CCNF	1.21251	0.0165
RIMKLB	1.33978	0.0166
PGK1	1.25614	0.0167
PDLIM5	1.19003	0.0168
CCNB2	1.30405	0.017
E2F1	1.36226	0.0176
UGDH	1.29684	0.0176
HJURP	1.30405	0.0184
CENPA	1.38223	0.0186
IFNAR1	1.18674	0.0186
TNFRSF9	1.22603	0.0192
ACKR2	1.43495	0.0197
ARID1A	0.911933	0.0198
CASP3	1.21167	0.0202
RAD54L	1.34071	0.0211
CPA3	1.44593	0.0216
BRCA1	1.21083	0.0219
SMAD7	1.18509	0.0222
PIK3R1	1.13839	0.0224
UBE2T	1.3491	0.0232
ALDH1A3	1.64376	0.0237
KAT2B	0.89131	0.0242
RFC3	1.23371	0.0243
CSF1R	1.27191	0.0247
CD276 [B7-H3]	1.26927	0.0254
FOXM1	1.26839	0.0254
NCOR1	0.883315	0.0256
ICAM1	1.18509	0.0261
LAMC1	1.18345	0.0265
CD68	1.29774	0.0278
TNFAIP3	1.14949	0.0282
SRM	1.2008	0.0284
STAT1	1.29146	0.0285
NUF2	1.63014	0.0286
RAD51AP1	1.18756	0.0301
MALL	1.51677	0.0312
IL15RA	1.22944	0.0316
MGA	0.947961	0.0338
WWTR1	1.24747	0.0339
PRDX6	1.19003	0.0342
CD44	1.2033	0.0345
CCNE1	1.27456	0.0351
CD40	1.18099	0.0361
FSTL1	1.22349	0.0362
NSD1	0.933421	0.0363
CDK6	1.2201	0.0373
ARID4B	0.904379	0.0374
CSF3R	1.36604	0.0379
CHMP2A	1.11111	0.0385
NME1	1.24057	0.0389
TAP1	1.18263	0.039
LAMB1	1.24057	0.04
PA2G4	1.14155	0.04
STAT3	1.15749	0.0409
IL3RA	1.22944	0.0417
IL2RG	1.1235	0.0432
KPNA2	1.17365	0.044
IRF4 [MUM1]	1.3333	0.0443
HLA-DRB1	1.39959	0.0446
SOCS1	1.19334	0.0446
KAT6B	1.11034	0.0457
CDKN1A	1.33053	0.0465
HUWE1	1.11111	0.0465
SPIB	0.812816	0.0471
SREBF1	1.16393	0.0488
FBLN2	1.38607	0.0495
PARP2	1.1065	0.05
CXXC5	0.77164	0.0514
TP53	1.11806	0.0527
IL2RA	1.27721	0.0532
PARVA	1.20916	0.054
KMT2A	0.899378	0.0576
RRM2	1.2605	0.0578
BUB1B	1.33978	0.0579
OSMR	1.16393	0.0586
CACYBP	1.2008	0.0588
ASH1L	0.895646	0.0601
LAG3	1.428	0.0608
BCL2L1	1.22434	0.0609
TBRG4	1.11111	0.0614
PDCD1LG2 [PD-L2]	1.2008	0.0618
SORD	1.23371	0.0619
CMKLR1	1.16878	0.0624
AGO2	1.20497	0.0625
PDCD1b[PD-1]	0.835088	0.0629
PTGER4	1.21419	0.0637
ITGB5	1.49692	0.0644
PTCH1	1.24833	0.0644
CD47	0.911933	0.0688
SOS1	1.13839	0.069
GREM1	1.31221	0.0695
APC	0.91764	0.0756
LOX	1.45196	0.0765
CYFIP1	1.22095	0.0783
SKIL	1.11729	0.0784
CCS	0.835088	0.0788
YAP1	1.21083	0.0803
MS4A1 [CD20]	0.839731	0.0818
RICTOR	0.917004	0.0819
PRKACA	1.07848	0.0834
MAPK8	1.12272	0.0849
FLT1	1.32593	0.0862
MYC	1.31494	0.0873
CD247	1.17936	0.0878
CCL4	1.30224	0.0894
JMJD1C	0.86814	0.0897
TCF7	0.859161	0.0898
FLT3	0.763659	0.0904
LTBR	1.25527	0.0905
CDCA5	1.2466	0.0945
PKM	1.11265	0.0947
TRAF6	1.08448	0.0964
ITGAX	1.21251	0.0967
CARD11	0.886996	0.0978
ICOS	1.22179	0.0986
SMS	1.14711	0.0995
GNAI3	1.06733	0.0999
IDH1	1.13761	0.102
MST1R	1.23542	0.103
BRIP1	1.31951	0.105
HMGA1	1.17121	0.106
IRF3	0.926588	0.106
NCF2	1.25266	0.108
SNAI2	1.29864	0.109
CBX2	1.28788	0.109
RAF1	0.955879	0.109
ATRX	0.922742	0.109
CAV1	1.21588	0.11
MAML2	0.882703	0.11
TAZ	0.880259	0.11
NCOA2	1.1042	0.111
TXNRD2	0.90689	0.111
EIF4EBP1	1.11265	0.113
KDM6A	0.890076	0.113
HDAC1	0.843231	0.116
BIRC3	1.13367	0.118
WWC1	1.29774	0.119
GSK3B	0.940044	0.119
REL	1.16959	0.121
EME1	1.16878	0.121
XBP1	1.38032	0.122
DOCK2	0.890076	0.122
FGF7	1.23628	0.123
COX5B	1.06223	0.124
SOD1	1.10114	0.126
MCM2	1.16473	0.128
TPI1	1.15029	0.128
BLM	1.10726	0.129
SIN3A	1.05643	0.129
PRF1	1.20748	0.131
PCNA	1.1479	0.134
PSMB7	1.12117	0.135
ELOVL5	1.1487	0.136
VEGFC	1.13288	0.136
ABI1	1.11188	0.136
GZMH	1.29774	0.138
EOMES	1.28432	0.138
FRMD6	1.27279	0.138
GPX1	1.11729	0.138
IL21R	1.12975	0.14
AXL	1.28165	0.141
CCNT1	1.13761	0.142
EXO1	1.22264	0.143
MS4A4A	1.30405	0.144
MAP3K14	0.900626	0.145
HCK	1.19168	0.147
GALNT3	0.813943	0.147
TGFB2	1.22774	0.148
CCL21	0.82932	0.148
ITGB3	1.25266	0.149
LTB	0.820173	0.154
RUVBL1	1.13053	0.155
EPAS1	1.12975	0.155
SLC1A5	1.09809	0.155
AGO4	1.07125	0.156
LATS1	0.941217	0.156
EDN1	0.852635	0.157
TUBG1	1.12039	0.159
GRAP2	0.85441	0.16
CDH11	1.12039	0.161
RRAGC	1.11188	0.162
CD274	1.14235	0.163
EIF4G1	1.09505	0.164
PRKCB	0.903127	0.168
SLC7A5	1.17609	0.17
PIK3R2	1.16716	0.17
DICER1	1.08298	0.171
AIMP2	1.13288	0.172
AURKB	1.18099	0.175
MMP9	1.15509	0.176
STING1	1.1235	0.176
NFE2L2	1.07773	0.176
IRF1	1.16473	0.177
KDR	1.23456	0.183
CDC20	1.17283	0.183
CTNND1	0.916369	0.184
LAT	0.824162	0.184
GZMK	1.26138	0.188
RB1CC1	1.08598	0.189
AKT1	0.949342	0.191
CCNA2	1.13839	0.194
CXCR6	1.25701	0.195
PFKFB3	1.15029	0.196
CDCA8	1.1591	0.198
BMPR2	1.11729	0.199
TPX2	1.1607	0.2
EP300	0.934457	0.201
ROCK1	0.939458	0.202
MAP2K2	0.911301	0.203
WEE1	1.17691	0.204
LILRB2	0.85441	0.204
MYL9	1.16393	0.206
BUB1	1.13839	0.206
CDH5	1.1607	0.207
CCR5	1.22264	0.211
SMO	1.17609	0.211
GTSE1	1.14155	0.212
RPTOR	0.922742	0.213
CD163	1.34071	0.217
LAMTOR1	1.04326	0.217
IFNAR2	0.937051	0.217
ERBB2	1.1235	0.218
TNS1	1.13524	0.219
PDGFRB	1.18099	0.221
CCND1	1.12272	0.221
TPD52	0.870551	0.222
CD22	0.865137	0.223
FOS	1.38415	0.226
MKI67	1.1479	0.228
DOCK1	1.11729	0.228
FANCA	1.18674	0.229
PDK1	1.1088	0.229
STAT4	1.15269	0.23
CGAS	1.09278	0.231
BMPR1A	1.09809	0.232
CCR2	0.843816	0.238
KIF20A	1.13918	0.24
CLOCK	1.08298	0.243
FANCD2	0.93174	0.244
ABCC4	1.1487	0.246
SPHK2	0.903753	0.246
FCRL2	0.812252	0.248
LTA	1.12662	0.249
PFKP	1.09126	0.25
SF3B1	0.955482	0.252
GZMA	1.16554	0.254
ATP7A	1.12975	0.256
TJP1	1.09354	0.261
KLRK1	1.19831	0.263
SUPT16H	1.0629	0.263
BHLHE40	1.11651	0.264
NBL1	1.18838	0.269
CXCR4	1.12896	0.27
FGFR1	1.12272	0.27
CYBB	1.1088	0.272
HLA-DQA1	2.96905	0.273
ACKR3	1.12117	0.274
ITGB2	1.07699	0.274
BYSL	1.11884	0.275
GSR	1.07923	0.276
RAD54B	1.2201	0.28
MNDA	1.15349	0.281
ITGAM	0.89131	0.282
CSF2RA	1.10114	0.284
LAIR1	1.10803	0.286
CCNB1	1.11111	0.287
ABL1	1.11574	0.292
PIK3R4	1.09809	0.293
ANGPT2	1.11574	0.294
CTNNA1	1.07848	0.294
ITPR1	0.89751	0.295
PCLAF	1.13288	0.297
AKT1S1	1.13053	0.297
STIP1	1.05292	0.297
LAMA4	1.21672	0.302
GLUD1	1.08523	0.302
ARID1B	0.937636	0.302
EZH2	1.08147	0.303
OAS1	1.13682	0.307
TPSAB1/B2	1.21588	0.309
PBRM1	1.03555	0.311
TNFSF11	0.875391	0.311
PNOC	1.1274	0.316
TNFSF14	1.12117	0.318
CD34	1.09885	0.32
FBLIM1	1.13997	0.321
LAMTOR4	1.0697	0.321
PLK1	1.11961	0.322
JAK3	0.950659	0.322
SOX7	1.13839	0.326
ERN1	1.11188	0.326
CD3D	1.1042	0.326
PIK3R5	0.906262	0.326
TGFBR2	1.10267	0.328
NCK1	0.961861	0.329
KDM3B	0.954224	0.329
DNA2	1.11884	0.331
CD28	0.915734	0.339
BAD	0.900626	0.341
TCOF1	1.03929	0.344
NUDT2	1.1065	0.346
NFKB1	1.06474	0.346
TET2	1.05592	0.349
SELL	1.13131	0.351
NDUFA2	1.03462	0.352
COL6A1	1.12818	0.353
TAPBP	1.06548	0.354
NKG7	1.15669	0.356
SQSTM1	1.11034	0.357
ATG101	1.08298	0.357
GZMB	0.851454	0.36
MAPK3	1.06135	0.366
HLA-C	1.11188	0.367
ATM	0.95211	0.368
PDPK1	0.94875	0.37
FAM30A	1.22859	0.376
NFKB2	1.08373	0.376
EGFR	1.12975	0.379
IL4R	0.898132	0.381
CRK	0.924023	0.382
BCL2	0.889459	0.382
SKP2	0.951846	0.384
PTCH2	0.910039	0.397
JUP	1.15029	0.401
IFNGR2	0.937571	0.402
IDO1	1.12818	0.409
JAK2	0.938937	0.409
CTSW	0.893785	0.409
FASLG	1.11574	0.41
SPINT1	0.907519	0.41
IQGAP1	1.04333	0.412
ATF7IP	0.955217	0.413
CDKN2A	1.12506	0.414
BTK	0.933033	0.417
PLCB3	0.947173	0.421
ADORA2A	0.939067	0.421
BCAP31	1.07252	0.424
LTBP1	1.12506	0.431
MYBL2	1.11651	0.436
LIG1	0.969626	0.44
ATG4B	0.964063	0.441
B4GALT1	1.08673	0.442
SH2D1A	1.11574	0.445
PTGER2	0.885154	0.446
MAP2K1	0.922742	0.45
BIRC5	1.09126	0.452
PTEN	0.947173	0.454
MTOR	1.06903	0.455
CD300A	0.908778	0.458
JUN	1.1042	0.459
RFC4	1.05446	0.459
MYD88	0.966405	0.461
PHB	0.920188	0.463
IL7R	1.09657	0.469
JAK1	0.970567	0.471
KMT2D	0.968417	0.474
ARID4A	0.937701	0.474
TRAT1	1.08373	0.479
PARP1	1.06496	0.482
FAS	1.06563	0.483
SLIT2	1.08222	0.484
ARID2	1.02776	0.485
POU5F1	0.906262	0.486
FOXP1	0.938807	0.487
CD8A	1.1274	0.489
PIK3CD	0.939718	0.489
FOXP3	1.09809	0.496
LYN	1.06326	0.502
CCR7	1.08448	0.505
TAP2	1.04398	0.505
ZMYM2	0.946845	0.505
CD8B	0.91764	0.505
GLUD2	1.05059	0.51
ALDOA	1.0511	0.512
FMOD	1.0557	0.522
ROCK2	1.04732	0.525
GMPS	1.02968	0.526
CD84	0.960861	0.527
SSRP1	1.04016	0.53
OAS2	1.05416	0.533
HIF1A	1.07549	0.539
IL7	1.07773	0.541
GABARAP	1.0304	0.541
BLK	1.07923	0.542
NFATC2	0.960129	0.542
WRAP53	1.0398	0.544
CD3G	1.06326	0.545
CCL5	1.09657	0.548
VEGFA	1.09126	0.548
TBX21	0.924663	0.55
CDK12	0.972183	0.552
ATXN7	0.966807	0.553
IL2RB	1.05475	0.554
STAG2	0.961861	0.559
NRAS	1.0403	0.569
SH3PXD2A	1.06437	0.571
PPAN	0.948356	0.58
CXCL9	1.13446	0.582
NF1	0.974004	0.582
TOX2	0.951582	0.583
TGFB3	1.07923	0.585
RB1	1.04355	0.586
MLH1	0.972318	0.587
RBBP5	1.04066	0.594
POLE	1.02769	0.597
NKX3-1	1.06903	0.598
KLRB1	1.0643	0.599
IKBKG	0.940826	0.602
MCL1	1.07252	0.605
CPT2	1.02349	0.605
HRAS	0.93045	0.605
VEGFB	0.976235	0.606
NEK2	1.08298	0.616
EGLN3	1.06703	0.622
IL6ST	0.956807	0.63
P4HB	1.05533	0.631
PTGS2	1.07923	0.632
CHEK2	1.05548	0.633
CCR4	1.05263	0.636
KAT6A	1.02534	0.636
CD4	0.96413	0.636
FZD8	0.941022	0.642
IL27RA	0.942981	0.643
B2M	0.967142	0.646
IL10RA	0.965334	0.648
PAK2	1.02066	0.649
CD27	0.966204	0.649
AKT2	0.980031	0.651
CREB1	1.03226	0.653
DNMT1	1.05555	0.658
TCL1A	0.915099	0.66
SAV1	0.970164	0.664
XCL1/2	1.07475	0.665
KLRD1	1.08373	0.667
PARP3	0.933292	0.668
CTLA4	1.05944	0.669
NFAM1	1.04312	0.67
TEAD2	0.939197	0.672
FZD1	1.05804	0.673
HSPB1	1.05256	0.675
ABCC1	1.02321	0.675
TYROBP	1.06422	0.677
ESR2	0.933033	0.677
PGF	0.929161	0.678
TFDP1	0.968484	0.684
CHUK	1.04681	0.685
COL4A2	1.05731	0.697
TERF2IP	0.974274	0.698
LCK	1.03297	0.699
KEAP1	0.954555	0.703
CDH1	0.956078	0.705
PTPN6	0.967612	0.706
TNFSF13B	0.958201	0.711
OAS3	0.952506	0.713
EIF2AK3	0.955283	0.714
CCL19	1.0714	0.717
SIGLEC5	1.06895	0.718
ZEB1	1.02797	0.718
GSTM4	1.04804	0.725
PRKCA	1.03807	0.725
CD19	0.971914	0.728
IGFBP3	1.04739	0.734
CDK2	1.02747	0.739
STK4	0.984662	0.739
BRMS1	0.977589	0.744
NOS3	0.964464	0.745
TGFB1	0.957404	0.748
SPINT2	1.03183	0.749
SNAI1	1.05008	0.752
TOX4	0.987396	0.752
WNT5A	1.06032	0.761
RBL1	0.979556	0.763
PRDX2	0.974612	0.765
PIK3CB	1.01537	0.77
HLA-E	1.01889	0.771
FGFR2	1.03605	0.773
CCND2	0.97942	0.776
TNF	0.969827	0.787
PSMB9	1.02406	0.792
ZAP70	0.973667	0.794
PLCG2	1.02307	0.795
VAV1	0.98808	0.798
SYK	0.974545	0.798
HLA-B	1.02527	0.801
TOX	0.968887	0.801
PIK3CA	1.01685	0.802
PTPRC	0.988149	0.806
ITGAL	1.02328	0.809
TNFRSF18	0.950396	0.811
CD3E	0.97725	0.812
KDM5A	0.991785	0.813
TNFSF8	0.974274	0.816
MAPK1	0.989519	0.82
TRAF1	0.978877	0.821
ATF2	1.01262	0.824
COL6A2	1.04044	0.826
CD80	0.976979	0.827
ITK	0.980303	0.833
TRRAP	0.989862	0.838
NT5E	1.02363	0.839
HLA-A	1.01431	0.843
KRAS	0.984662	0.845
AKT3	0.984184	0.848
VWF	1.01939	0.849
RUNX1	1.01045	0.855
IDH2	1.01847	0.857
ITPR3	1.01445	0.858
PARD3	1.01932	0.864
ATG2B	0.987464	0.864
MAPK14	1.00884	0.865
E2F2	0.969895	0.865
NCR1	1.0304	0.866
CD6	1.01515	0.886
KDM1A	1.01262	0.886
ESR1	1.02434	0.887
BAX	1.00821	0.9
LAMTOR2	0.990274	0.9
DUSP6	1.01129	0.904
NOTCH3	0.987601	0.905
PSMB10	0.989108	0.906
CD53	1.00905	0.908
H2AX	0.983093	0.909
CTNNB1	0.992886	0.914
LAMC2	0.992129	0.916
MAFG	0.989382	0.916
ADH1A	0.977792	0.917
KLRG1	1.01544	0.919
CD86	1.01319	0.92
TIGIT	1.01101	0.923
EPC1	1.00758	0.929
IGF1R	0.991167	0.932
GNLY	0.984935	0.932
NCF1	1.01122	0.936
ATF4	1.00529	0.937
TNFRSF17	1.01038	0.939
MAP3K7	0.99498	0.939
MLST8	1.00375	0.947
GABPA	0.994105	0.957
IL15	1.00464	0.964
WASF2	1.00246	0.968
CD38	1.00317	0.972
CREBBP	1.00237	0.972
PTGER3	0.995663	0.975
CHD8	1.00175	0.976
FZD4	1.00233	0.979
FZD7	0.99625	0.98
MAPK13	1.0023	0.983
IL12RB1	0.998961	0.99
CSF2RB	1.00046	0.996

## Sheet: Table S2
# background genes	# genes	category	description	FDR value	genes
3358	92	GO Biological Process	Response to stress	2.61e-23	RFC2|CEACAM1|HMOX1|TXN2|RBX1|AURKA|RELB|SERPINE1|RPA3|CCL2|RAD51AP1|MSH2|CD68|PDGFRA|MDM2|THBS1|MCM4|SMAD7|PRDX1|STAT3|BCL2A1|IFNAR1|LY96|CSF1R|ITGA5|CCR1|C3AR1|FEN1|CXCL10|GLUL|FANCI|CASP3|HAVCR2|CFLAR|CLSPN|PMAIP1|HUWE1|PRDX6|FOXM1|E2F1|TAP1|SREBF1|VCP|XRCC2|HLA-DRB1|STAT1|SMC3|DTL|UCHL5|FCGR3A|CD40LG|ENTPD1|CD40|PLAU|CSF3R|PGK1|ATRX|TLR4|CARD16|RFC3|BRCA2|IRF4|SDC1|CCNK|CDK1|ERO1A|ITGB1|IRF7|M…
1979	62	Reactome Pathways	Immune System	1.02e-15	CEACAM1|HMOX1|RBX1|RELB|CCL2|CD68|KIF23|ITGAV|LMNB1|SMAD7|PIK3R3|STAT3|ICAM1|IFNAR1|LY96|CSF1R|CCR1|C3AR1|PA2G4|CXCL10|CASP3|HAVCR2|IL3RA|SOCS3|HUWE1|PRDX6|TAP1|UBE2C|VCP|HLA-DRB1|STAT1|FCGR3A|CD40LG|KIF2C|CD40|PLAU|CSF3R|TLR4|IL2RG|TXN|IRF4|SDC1|ITGB1|CCNF|IL15RA|IRF7|MX1|CDKN1A|CD14|IL6|CD44|IL10|PIK3R1|ATOX1|KPNA2|MGAM|RNF111|FPR1|TNFRSF9|SIRPA|TNFAIP3|SOCS1
2692	71	GO Biological Process	Response to organic substance	3.97e-15	CEACAM1|HMOX1|TXN2|RELB|SERPINE1|CCL2|CD68|JAG1|PDGFRA|CDK4|MDM2|THBS1|FLT4|SMAD7|PIK3R3|KAT2B|STAT3|ICAM1|SQLE|IFNAR1|LY96|CSF1R|CCR1|CXCL10|GLUL|CASP3|HAVCR2|CFLAR|ARID1A|FBN1|PMAIP1|IL3RA|SOCS3|E2F1|SREBF1|VCP|STAT1|TGM2|CD40|CSF3R|ATRX|TLR4|IL2RG|CARD16|COL4A1|SRM|KLF5|RFC3|SDC1|CDK1|ERO1A|ITGB1|IL15RA|IRF7|MX1|LRRC32|CD14|IL6|SETD2|CHEK1|CD44|IL10|ACKR2|BRCA1|PIK3R1|ADM|TIMELESS|SIRPA|TNFAIP…
658	37	Reactome Pathways	Cell Cycle	5.79e-15	RFC2|RBX1|AURKA|RPA3|NCAPG|CDK4|MDM2|KIF23|LMNB1|MCM4|CCNE1|CDK6|NUF2|CCNB2|CDC25A|FEN1|CLSPN|LIN9|CENPA|FOXM1|E2F1|UBE2C|PRIM1|SMC3|DKC1|KIF2C|ATRX|RFC3|BRCA2|CDK1|CDKN1A|CHEK1|TOP2A|HJURP|BRCA1|CHMP2A|RAD51
1702	56	Reactome Pathways	Disease	5.79e-15	DCN|RFC2|HMOX1|RBX1|RPA3|RAD51AP1|MSH2|JAG1|PDGFRA|CDK4|MDM2|THBS1|LMNB1|CCNE1|PIK3R3|PRDX1|KAT2B|ARID4B|STAT3|CDK6|BCL2A1|NCOR1|IFNAR1|LY96|C3AR1|CDC25A|FEN1|E2F1|UBE2C|PRIM1|VCP|XRCC2|STAT1|THBS2|FCGR3A|ENTPD1|PGK1|ATRX|TLR4|TXN|RFC3|BRCA2|SDC1|CCNK|ITGB1|IRF7|CDKN1A|CD14|IL6|IL10|BRCA1|BRAF|PIK3R1|KPNA2|CHMP2A|RAD51
2492	68	GO Biological Process	Regulation of developmental process	5.94e-15	DCN|CEACAM1|HMOX1|AURKA|LAMB1|SERPINE1|CCL2|MSH2|JAG1|PDGFRA|CDK4|MDM2|LAMC1|THBS1|ITGAV|FLT4|SMAD7|KAT2B|ARID4B|STAT3|CDK6|RASA1|CSF1R|KAT6B|ITGA5|CCR1|C3AR1|PA2G4|CXCL10|GLUL|CFLAR|ARID1A|FBN1|SOCS3|HUWE1|E2F1|XRCC2|HLA-DRB1|STAT1|TGM2|THBS2|UCHL5|CD40|CSF3R|PGK1|TLR4|IL2RG|KLF5|IRF4|GPNMB|CDK1|ITGB1|IL15RA|IRF7|ASXL2|CDKN1A|IL6|CD44|IL10|BRCA1|BRAF|WWTR1|PIK3R1|STK3|ADM|PDLIM5|TNFAIP3|SOCS1
744	38	GO Biological Process	Cellular response to DNA damage stimulus	3.7e-15	RFC2|HMOX1|RBX1|RPA3|RAD51AP1|MSH2|MDM2|MCM4|BCL2A1|FEN1|FANCI|CASP3|CLSPN|PMAIP1|HUWE1|FOXM1|E2F1|VCP|XRCC2|SMC3|DTL|UCHL5|ATRX|RFC3|BRCA2|CCNK|CDK1|IRF7|CDKN1A|SETD2|CHEK1|TOP2A|BRCA1|PIK3R1|TIMELESS|RNF111|RAD51|UBE2T
349	27	KEGG Pathways	PI3K-Akt signaling pathway	1.45e-13	LAMB1|PDGFRA|CDK4|MDM2|LAMC1|THBS1|ITGAV|FLT4|CCNE1|PIK3R3|CDK6|IFNAR1|ITGA1|CSF1R|ITGA5|COL6A3|IL3RA|THBS2|CSF3R|TLR4|IL2RG|COL4A1|ITGB1|CDKN1A|IL6|BRCA1|PIK3R1
192	22	KEGG Pathways	Epstein-Barr virus infection	1.45e-13	RELB|CDK4|MDM2|CCNE1|PIK3R3|STAT3|ICAM1|CDK6|IFNAR1|CXCL10|CASP3|E2F1|TAP1|STAT1|ENTPD1|CD40|IRF7|CDKN1A|IL6|CD44|PIK3R1|TNFAIP3
5506	99	GO Cellular Component	Protein-containing complex	7.97e-13	RFC2|RBX1|AURKA|RELB|LAMB1|SERPINE1|RPA3|RAD51AP1|MSH2|NCAPG|PDGFRA|CDK4|MDM2|LAMC1|THBS1|KIF23|ITGAV|FLT4|MCM4|SMAD7|CCNE1|PIK3R3|KAT2B|ARID4B|STAT3|CDK6|NCOR1|NUF2|ITGA1|LY96|CSF1R|KAT6B|CCNB2|ITGA5|COL6A3|FEN1|GLUL|FANCI|CASP3|CFLAR|ARID1A|PMAIP1|IL3RA|LIN9|SOCS3|CENPA|E2F1|TAP1|SREBF1|UBE2C|PRIM1|VCP|XRCC2|HLA-DRB1|STAT1|SMC3|DTL|UCHL5|FCGR3A|DKC1|KIF2C|CD40|PLAU|CSF3R|TLR4|IL2RG|CARD16|COL4A…
1669	52	GO Biological Process	Regulation of cell population proliferation	1.81e-12	CEACAM1|HMOX1|LAMB1|RPA3|CCL2|JAG1|PDGFRA|CDK4|MDM2|LAMC1|THBS1|ITGAV|FLT4|SMAD7|CCNE1|KAT2B|STAT3|CDK6|SQLE|ITGA1|CSF1R|CXCL10|GLUL|CASP3|HAVCR2|CFLAR|CD276|NME1|FOXM1|E2F1|HLA-DRB1|STAT1|FCGR3A|CD40LG|CD40|PLAU|TLR4|BRCA2|GPNMB|CDK1|ITGB1|LRRC32|CDKN1A|IL6|CHEK1|IL10|BRAF|WWTR1|STK3|ADM|TNFRSF9|TNFAIP3
159	19	KEGG Pathways	MicroRNAs in cancer	3.84e-12	HMOX1|PDGFRA|MDM2|THBS1|KIF23|CCNE1|PIK3R3|STAT3|CDK6|ITGA5|CDC25A|CASP3|E2F1|PLAU|CDKN1A|CD44|BRCA1|PIK3R1|SOCS1
1651	51	GO Biological Process	Regulation of cell death	5.31e-12	HMOX1|AURKA|SERPINE1|CCL2|MSH2|MDM2|THBS1|ITGAV|FLT4|PIK3R3|ICAM1|BCL2A1|RASA1|ITGA1|CSF1R|ITGA5|FSTL1|PA2G4|CXCL10|CASP3|CFLAR|PMAIP1|SOCS3|ALDH1A3|NME1|E2F1|VCP|XRCC2|STAT1|TGM2|CD40LG|CD40|TLR4|TXN|CARD16|GPNMB|CDK1|ITGB1|IRF7|CDKN1A|IL6|CD44|TOP2A|IL10|BRCA1|BRAF|PIK3R1|STK3|ADM|CHMP2A|TNFAIP3
1108	42	GO Biological Process	Regulation of cell cycle	6.01e-12	AURKA|RPA3|CCL2|RAD51AP1|MSH2|NCAPG|CDK4|MDM2|KIF23|CCNE1|KAT2B|STAT3|CDK6|NUF2|CCNB2|CDC25A|FEN1|CASP3|CLSPN|ARID1A|LIN9|FOXM1|E2F1|UBE2C|DTL|UCHL5|ATRX|BRCA2|GPNMB|CCNK|CDK1|ITGB1|CCNF|CDKN1A|SETD2|CHEK1|IL10|BRCA1|TIMELESS|CHMP2A|TNFAIP3|RAD51
3166	71	GO Biological Process	Positive regulation of nitrogen compound metabolic process	8.77e-12	DCN|RFC2|RBX1|AURKA|RELB|RAD51AP1|MSH2|JAG1|MDM2|THBS1|FLT4|SMAD7|PIK3R3|KAT2B|ARID4B|STAT3|ITGA1|CSF1R|KAT6B|ITGA5|CXCL10|FANCI|CASP3|CFLAR|CLSPN|ARID1A|FBN1|PMAIP1|HUWE1|PRDX6|FOXM1|E2F1|SREBF1|UBE2C|VCP|HLA-DRB1|STAT1|DTL|UCHL5|DKC1|CD40LG|CD40|ATRX|TLR4|TXN|KLF5|RFC3|BRCA2|IRF4|GPNMB|CCNK|CDK1|IRF7|ASXL2|CDKN1A|IL6|NSD1|CD44|TOP2A|IL10|BRCA1|BRAF|WWTR1|PIK3R1|STK3|TEAD1|TIMELESS|RNF111|SPIB|T…
1438	47	GO Biological Process	Regulation of immune system process	1.3e-12	CEACAM1|HMOX1|SERPINE1|CCL2|MSH2|CD68|JAG1|THBS1|SMAD7|STAT3|ICAM1|CDK6|LY96|CSF1R|KAT6B|CCR1|C3AR1|CXCL10|CASP3|HAVCR2|CD276|ARID1A|FBN1|HLA-DRB1|STAT1|FCGR3A|CD40LG|CD40|CSF3R|TLR4|IL2RG|IRF4|GPNMB|IL15RA|IRF7|LRRC32|CDKN1A|CD14|IL6|IL10|BRAF|PIK3R1|FPR1|TNFRSF9|SIRPA|TNFAIP3|SOCS1
2540	62	Reactome Pathways	Signal Transduction	3.65e-11	RBX1|LAMB1|SERPINE1|CCL2|JAG1|PDGFRA|CDK4|MDM2|LAMC1|THBS1|ITGAV|LMNB1|FLT4|SMAD7|CCNE1|PIK3R3|KAT2B|STAT3|NCOR1|NUF2|RASA1|ITGA5|COL6A3|FSTL1|CCR1|C3AR1|CXCL10|CASP3|CFLAR|FBN1|IL3RA|SOCS3|ALDH1A3|CENPA|E2F1|SREBF1|VCP|STAT1|SMC3|THBS2|UCHL5|KIF2C|IL2RG|COL4A1|GPNMB|CCNK|CDK1|ITGB1|CDKN1A|IL6|CHEK1|ACKR2|BRAF|WWTR1|PIK3R1|STK3|ADM|KPNA2|RNF111|FPR1|TNFAIP3|SOCS1
453	27	Reactome Pathways	Signaling by Interleukins	9.91e-11	HMOX1|RBX1|CCL2|LMNB1|PIK3R3|STAT3|ICAM1|CSF1R|CCR1|CXCL10|CASP3|HAVCR2|IL3RA|SOCS3|STAT1|CSF3R|IL2RG|IRF4|SDC1|ITGB1|IL15RA|CDKN1A|IL6|IL10|PIK3R1|FPR1|SOCS1
2131	54	GO Biological Process	Positive regulation of response to stimulus	9.37e-10	DCN|HMOX1|LAMB1|SERPINE1|CCL2|RAD51AP1|MSH2|JAG1|PDGFRA|LAMC1|THBS1|ITGAV|FLT4|STAT3|ICAM1|ITGA1|LY96|CSF1R|ITGA5|CCR1|C3AR1|CXCL10|HAVCR2|CFLAR|CD276|ARID1A|FBN1|PMAIP1|FOXM1|VCP|HLA-DRB1|TGM2|UCHL5|CD40|PLAU|TLR4|TXN|CARD16|GPNMB|ITGB1|IRF7|ASXL2|CD14|IL6|CD44|IL10|BRCA1|BRAF|PIK3R1|STK3|TIMELESS|RNF111|FPR1|TNFAIP3
804	33	GO Biological Process	Response to cytokine	1.3e-10	CEACAM1|RELB|CCL2|CDK4|THBS1|SMAD7|STAT3|ICAM1|IFNAR1|CSF1R|CCR1|CXCL10|CASP3|IL3RA|SOCS3|STAT1|CD40|CSF3R|TLR4|IL2RG|SRM|KLF5|IL15RA|IRF7|MX1|CD14|IL6|SETD2|CD44|ACKR2|BRCA1|SIRPA|SOCS1
2040	52	GO Biological Process	Cell surface receptor signaling pathway	2.47e-09	CEACAM1|CCL2|JAG1|PDGFRA|ITGAV|FLT4|SMAD7|CCNE1|PIK3R3|STAT3|CDK6|BCL2A1|IFNAR1|RASA1|ITGA1|LY96|CSF1R|ITGA5|CCR1|C3AR1|CXCL10|CASP3|CD276|IL3RA|SOCS3|SREBF1|HLA-DRB1|STAT1|FCGR3A|CD40LG|CD40|PLAU|CSF3R|TLR4|IL2RG|COL4A1|SDC1|ITGB1|IL15RA|IRF7|MX1|LRRC32|CD14|IL6|CD44|ACKR2|BRAF|PIK3R1|STK3|RNF111|FPR1|SOCS1
1560	45	GO Biological Process	Regulation of protein modification process	3.02e-09	CEACAM1|RBX1|THBS1|FLT4|SMAD7|CCNE1|PIK3R3|KAT2B|ITGA1|CSF1R|CCNB2|ITGA5|CDC25A|FANCI|CASP3|CLSPN|FBN1|SOCS3|HUWE1|SREBF1|UBE2C|VCP|HLA-DRB1|CD40LG|CD40|ATRX|TLR4|TXN|GPNMB|CCNK|CCNF|CDKN1A|IL6|CHEK1|NSD1|CD44|BRCA1|BRAF|WWTR1|STK3|RNF111|SIRPA|TNFAIP3|RAD51|SOCS1
288	21	GO Biological Process	Regulation of angiogenesis	3.02e-09	DCN|CEACAM1|HMOX1|SERPINE1|THBS1|STAT3|ITGA5|C3AR1|CXCL10|GLUL|STAT1|THBS2|CD40|PGK1|GPNMB|ITGB1|IL6|IL10|BRCA1|ADM|TNFAIP3
538	27	GO Biological Process	Inflammatory response	3.62e-09	HMOX1|RELB|CCL2|CD68|THBS1|STAT3|LY96|CSF1R|CCR1|C3AR1|CXCL10|HAVCR2|HLA-DRB1|FCGR3A|CD40LG|CD40|TLR4|SDC1|ITGB1|CD14|IL6|CD44|IL10|ACKR2|ADM|FPR1|TNFAIP3
1505	44	GO Biological Process	Positive regulation of multicellular organismal process	3.7e-10	HMOX1|SERPINE1|MSH2|JAG1|THBS1|FLT4|SMAD7|ARID4B|STAT3|LY96|CSF1R|ITGA5|CCR1|C3AR1|HAVCR2|CD276|ARID1A|E2F1|XRCC2|HLA-DRB1|STAT1|TGM2|THBS2|FCGR3A|CD40LG|CD40|PLAU|TLR4|IL2RG|IRF4|CDK1|ITGB1|IL15RA|IRF7|CD14|IL6|SETD2|IL10|BRCA1|BRAF|WWTR1|PIK3R1|ADM|SOCS1
2399	57	UniProt Keywords	Ubl conjugation	4.3e-10	AURKA|RPA3|MSH2|PDGFRA|MDM2|KIF23|LMNB1|MCM4|SMAD7|CCNE1|PRDX1|ARID4B|ICAM1|SQLE|NCOR1|IFNAR1|CSF1R|KAT6B|PA2G4|CDC25A|GLUL|FANCI|CLSPN|LIN9|CENPA|NME1|FOXM1|UBE2C|VCP|HLA-DRB1|STAT1|DTL|DKC1|KIF2C|ATRX|TXN|KLF5|BRCA2|MTHFD2|CDK1|ITGB1|IRF7|MX1|CDKN1A|SETD2|CHEK1|NSD1|TOP2A|HJURP|BRCA1|BRAF|PIK3R1|LDHA|RNF111|CHMP2A|RAD51|UBE2T
1518	44	GO Biological Process	Intracellular signal transduction	4.73e-09	HMOX1|RBX1|RELB|CCL2|MSH2|PDGFRA|MDM2|ITGAV|PIK3R3|BCL2A1|NUF2|RASA1|CSF1R|CCR1|CASP3|CLSPN|FBN1|PMAIP1|SOCS3|FOXM1|E2F1|DTL|FCGR3A|CD40|ATRX|TLR4|BRCA2|CDK1|ERO1A|IRF7|CDKN1A|CHEK1|ACKR2|BRCA1|BRAF|WWTR1|PIK3R1|STK3|TEAD1|ADM|TIMELESS|FPR1|TNFAIP3|SOCS1
157	16	KEGG Pathways	Hepatitis C	5.58e-09	CDK4|PIK3R3|STAT3|CDK6|IFNAR1|CXCL10|CASP3|CFLAR|SOCS3|E2F1|STAT1|IRF7|MX1|CDKN1A|BRAF|PIK3R1
137	15	KEGG Pathways	Measles	8.57e-09	CDK4|CCNE1|PIK3R3|STAT3|CDK6|IFNAR1|CASP3|STAT1|TLR4|IL2RG|IRF7|MX1|IL6|PIK3R1|TNFAIP3
1107	37	GO Biological Process	Response to abiotic stimulus	9.39e-09	HMOX1|TXN2|RBX1|RELB|RAD51AP1|MSH2|MDM2|THBS1|CDC25A|FEN1|CXCL10|CASP3|CFLAR|PMAIP1|E2F1|VCP|XRCC2|STAT1|DTL|CD40|PLAU|PGK1|TLR4|TXN|CARD16|BRCA2|ERO1A|ITGB1|CDKN1A|CD14|CHEK1|BRCA1|BRAF|PIK3R1|ADM|TIMELESS|RAD51
1057	36	GO Biological Process	Cellular response to oxygen-containing compound	1.2e-09	CEACAM1|SERPINE1|CCL2|CD68|PDGFRA|CDK4|MDM2|PIK3R3|PRDX1|KAT2B|STAT3|ICAM1|LY96|CXCL10|HAVCR2|CFLAR|FBN1|E2F1|SREBF1|VCP|STAT1|TGM2|TLR4|CARD16|COL4A1|CDK1|CD14|IL6|IL10|BRCA1|PIK3R1|TIMELESS|SIRPA|TNFAIP3|RAD51|SOCS1
92	13	KEGG Pathways	Small cell lung cancer	1.28e-08	LAMB1|CDK4|LAMC1|ITGAV|CCNE1|PIK3R3|CDK6|CASP3|E2F1|COL4A1|ITGB1|CDKN1A|PIK3R1
72	12	KEGG Pathways	p53 signaling pathway	1.41e-08	SERPINE1|CDK4|MDM2|THBS1|CCNE1|CDK6|CCNB2|CASP3|PMAIP1|CDK1|CDKN1A|CHEK1
1850	49	GO Cellular Component	Chromosome	1.48e-08	RFC2|RELB|RPA3|RAD51AP1|MSH2|NCAPG|CDK4|MCM4|SMAD7|KAT2B|ARID4B|STAT3|NCOR1|NUF2|KAT6B|FEN1|FANCI|ARID1A|CENPA|FOXM1|E2F1|SREBF1|PRIM1|VCP|XRCC2|STAT1|SMC3|TGM2|DTL|UCHL5|KIF2C|ATRX|KLF5|RFC3|BRCA2|IRF4|CDK1|IRF7|SETD2|CHEK1|NSD1|TOP2A|HJURP|BRCA1|TEAD1|TIMELESS|CHMP2A|SPIB|RAD51
784	31	GO Biological Process	Regulation of cell adhesion	1.55e-08	CEACAM1|LAMB1|SERPINE1|CCL2|JAG1|LAMC1|THBS1|ITGAV|SMAD7|CDK6|RASA1|ITGA5|CASP3|HAVCR2|CD276|ARID1A|HLA-DRB1|TGM2|CD40LG|PLAU|IL2RG|GPNMB|LRRC32|FBLN2|IL6|CD44|IL10|BRAF|PIK3R1|SIRPA|SOCS1
1215	38	Reactome Pathways	Generic Transcription Pathway	3.62e-08	RFC2|RBX1|AURKA|SERPINE1|RPA3|MSH2|JAG1|CDK4|MDM2|THBS1|SMAD7|CCNE1|PRDX1|KAT2B|CDK6|NCOR1|CSF1R|ITGA5|FANCI|ARID1A|PMAIP1|SOCS3|E2F1|SREBF1|UBE2C|STAT1|TXN|RFC3|CCNK|CDK1|CDKN1A|IL6|CHEK1|BRCA1|WWTR1|TEAD1|RNF111|RAD51
194	16	KEGG Pathways	Proteoglycans in cancer	5.44e-08	DCN|MDM2|THBS1|ITGAV|PIK3R3|STAT3|ITGA5|CASP3|PLAU|TLR4|SDC1|ITGB1|CDKN1A|CD44|BRAF|PIK3R1
46	10	KEGG Pathways	Malaria	6.98e-08	CCL2|THBS1|ICAM1|THBS2|CD40LG|CD40|TLR4|SDC1|IL6|IL10
310	20	Reactome Pathways	DNA Repair	8.23e-08	RFC2|RBX1|RPA3|RAD51AP1|MSH2|FEN1|FANCI|CLSPN|VCP|XRCC2|DTL|RFC3|BRCA2|CHEK1|BRCA1|KPNA2|TIMELESS|RNF111|RAD51|UBE2T
88	12	KEGG Pathways	ECM-receptor interaction	8.39e-08	LAMB1|LAMC1|THBS1|ITGAV|ITGA1|ITGA5|COL6A3|THBS2|COL4A1|SDC1|ITGB1|CD44
388	22	GO Cellular Component	External side of plasma membrane	9.17e-08	PDGFRA|THBS1|ITGAV|ICAM1|ITGA1|ITGA5|CCR1|CXCL10|CD276|IL3RA|HLA-DRB1|FCGR3A|CD40LG|CD40|CSF3R|TLR4|IL2RG|SDC1|ITGB1|CD14|ACKR2|TNFRSF9
3085	62	GO Biological Process	Regulation of molecular function	9.29e-08	RFC2|CEACAM1|HMOX1|AURKA|SERPINE1|CCL2|MSH2|PDGFRA|CDK4|THBS1|ITGAV|FLT4|SMAD7|CCNE1|PIK3R3|KAT2B|STAT3|RASA1|ITGA1|CSF1R|CCNB2|COL6A3|CDC25A|CXCL10|CASP3|HAVCR2|CFLAR|CLSPN|FBN1|PMAIP1|SOCS3|NME1|E2F1|UBE2C|VCP|HLA-DRB1|TGM2|UCHL5|DKC1|CD40LG|CD40|PLAU|TLR4|TXN|CARD16|RFC3|IRF4|CCNK|ITGB1|CCNF|CDKN1A|IL6|NSD1|CD44|IL10|HJURP|WWTR1|PIK3R1|STK3|SIRPA|TNFAIP3|SOCS1
541	25	GO Biological Process	Regulation of DNA metabolic process	1.17e-07	RFC2|RAD51AP1|MSH2|MCM4|KAT2B|CASP3|ARID1A|FOXM1|SMC3|UCHL5|DKC1|CD40|ATRX|RFC3|BRCA2|CDK1|CDKN1A|IL6|SETD2|CHEK1|IL10|BRCA1|KPNA2|TIMELESS|RAD51
183	16	GO Biological Process	Cell cycle phase transition	1.5e-08	AURKA|CDK4|CCNE1|CDK6|CCNB2|CDC25A|FOXM1|E2F1|UBE2C|CDK1|ITGB1|CCNF|CDKN1A|CHEK1|TIMELESS|CHMP2A
120	13	KEGG Pathways	Cell cycle	1.62e-07	RBX1|CDK4|MDM2|MCM4|CCNE1|CDK6|CCNB2|CDC25A|E2F1|SMC3|CDK1|CDKN1A|CHEK1
158	14	KEGG Pathways	JAK-STAT signaling pathway	3.24e-07	PDGFRA|PIK3R3|STAT3|IFNAR1|IL3RA|SOCS3|STAT1|CSF3R|IL2RG|CDKN1A|IL6|IL10|PIK3R1|SOCS1
103	12	KEGG Pathways	Toxoplasmosis	3.65e-07	LAMB1|LAMC1|STAT3|LY96|CASP3|STAT1|CD40LG|CD40|TLR4|ITGB1|IL10|SOCS1
162	15	Reactome Pathways	S Phase	3.87e-07	RFC2|RBX1|RPA3|CDK4|MCM4|CCNE1|CDC25A|FEN1|LIN9|E2F1|UBE2C|PRIM1|SMC3|RFC3|CDKN1A
444	22	GO Biological Process	Response to wounding	6.24e-07	CEACAM1|HMOX1|TXN2|AURKA|PDGFRA|ITGA5|CCR1|CASP3|CFLAR|CD40LG|ENTPD1|CD40|PLAU|TLR4|SDC1|CDK1|ITGB1|CDKN1A|IL6|CD44|ADM|CHMP2A
1373	38	GO Biological Process	Regulation of response to stress	7.36e-07	CEACAM1|SERPINE1|RAD51AP1|PDGFRA|MDM2|THBS1|FLT4|PRDX1|KAT2B|NCOR1|HAVCR2|ARID1A|PMAIP1|SOCS3|FOXM1|HLA-DRB1|STAT1|UCHL5|PLAU|TLR4|TXN|BRCA2|ITGB1|IRF7|IL6|SETD2|CHEK1|CD44|IL10|BRCA1|BRAF|PIK3R1|STK3|TIMELESS|SIRPA|TNFAIP3|RAD51|SOCS1
876	30	GO Biological Process	Positive regulation of cell differentiation	8.75e-07	CEACAM1|AURKA|LAMB1|SERPINE1|JAG1|MDM2|LAMC1|SMAD7|STAT3|CCR1|PA2G4|ARID1A|SOCS3|E2F1|XRCC2|HLA-DRB1|STAT1|TGM2|IL2RG|KLF5|ITGB1|IL15RA|ASXL2|IL6|IL10|BRAF|WWTR1|STK3|ADM|SOCS1
410	21	GO Biological Process	Regulation of hemopoiesis	9.37e-07	CEACAM1|JAG1|SMAD7|STAT3|CDK6|KAT6B|CCR1|ARID1A|FBN1|HLA-DRB1|STAT1|CSF3R|TLR4|IL2RG|IRF4|IL15RA|IRF7|IL10|BRAF|PIK3R1|SOCS1
217	15	KEGG Pathways	Human cytomegalovirus infection	1.5e-07	CCL2|PDGFRA|CDK4|MDM2|ITGAV|PIK3R3|STAT3|CDK6|CCR1|CASP3|E2F1|TAP1|CDKN1A|IL6|PIK3R1
2084	49	GO Molecular Function	Enzyme binding	1.76e-06	RFC2|CEACAM1|HMOX1|RBX1|AURKA|RELB|SERPINE1|MSH2|MDM2|ITGAV|LMNB1|FLT4|SMAD7|CCNE1|KAT2B|STAT3|NCOR1|RASA1|ITGA1|CSF1R|PA2G4|CDC25A|FANCI|CASP3|CFLAR|PRDX6|FOXM1|E2F1|SREBF1|UBE2C|VCP|STAT1|CD40|CARD16|BRCA2|CCNK|ITGB1|IL15RA|CDKN1A|TOP2A|BRCA1|PIK3R1|KPNA2|SIRPA|PDLIM5|TNFAIP3|RAD51|UBE2T|SOCS1
96	11	KEGG Pathways	AGE-RAGE signaling pathway in diabetic complications	1.91e-06	SERPINE1|CCL2|CDK4|PIK3R3|STAT3|ICAM1|CASP3|STAT1|COL4A1|IL6|PIK3R1
3362	62	UniProt Keywords	Acetylation	2.13e-06	RFC2|TXN2|RBX1|RPA3|MSH2|CDK4|LMNB1|MCM4|SMAD7|PRDX1|STAT3|CDK6|NCOR1|NUF2|RASA1|KAT6B|PA2G4|FEN1|GLUL|CASP3|CLSPN|UGDH|ARID1A|LIN9|ALDH1A3|HUWE1|PRDX6|E2F1|UBE2C|PRIM1|VCP|STAT1|SMC3|TGM2|DTL|UCHL5|DKC1|KIF2C|PGK1|ATRX|TXN|SRM|RFC3|MTHFD2|CDK1|ITGB1|IRF7|MX1|CDKN1A|ACTG2|TOP2A|BRCA1|BRAF|PIK3R1|STK3|ATOX1|TEAD1|KPNA2|LDHA|CHMP2A|TNFAIP3|RAD51
1035	32	GO Biological Process	Negative regulation of multicellular organismal process	2.18e-06	DCN|CEACAM1|HMOX1|RELB|SERPINE1|PDGFRA|THBS1|SMAD7|ARID4B|CDK6|CCR1|CXCL10|HAVCR2|FBN1|HLA-DRB1|STAT1|THBS2|PLAU|PGK1|TLR4|CARD16|BRCA2|GPNMB|LRRC32|IL6|IL10|PIK3R1|STK3|ADM|SIRPA|TNFAIP3|SOCS1
100	11	KEGG Pathways	Toll-like receptor signaling pathway	2.54e-06	PIK3R3|IFNAR1|LY96|CXCL10|STAT1|CD40|TLR4|IRF7|CD14|IL6|PIK3R1
101	11	KEGG Pathways	NF-kappa B signaling pathway	2.69e-06	RELB|ICAM1|BCL2A1|LY96|CFLAR|CD40LG|CD40|PLAU|TLR4|CD14|TNFAIP3
101	11	KEGG Pathways	Amoebiasis	2.69e-06	LAMB1|LAMC1|PIK3R3|PRDX1|CASP3|TLR4|COL4A1|CD14|IL6|IL10|PIK3R1
102	11	KEGG Pathways	HIF-1 signaling pathway	2.75e-06	HMOX1|RBX1|SERPINE1|PIK3R3|STAT3|PGK1|TLR4|CDKN1A|IL6|PIK3R1|LDHA
749	27	GO Biological Process	Immune system development	2.87e-06	RELB|MSH2|JAG1|PDGFRA|FLT4|PIK3R3|STAT3|CDK6|CSF1R|CCNB2|CASP3|HAVCR2|HLA-DRB1|CD40LG|IL2RG|BRCA2|IRF4|ITGB1|IL15RA|IL6|TOP2A|IL10|BRAF|PIK3R1|STK3|TNFAIP3|SOCS1
927	30	GO Biological Process	Regulation of cell migration	3.04e-06	DCN|CEACAM1|HMOX1|LAMB1|SERPINE1|CCL2|JAG1|PDGFRA|THBS1|ITGAV|FLT4|SMAD7|PIK3R3|ARID4B|STAT3|ICAM1|CSF1R|ITGA5|CCR1|C3AR1|CXCL10|GLUL|CD40|PLAU|TLR4|GPNMB|ITGB1|IL6|BRAF|PIK3R1
106	12	GO Biological Process	Regulation of epithelial cell apoptotic process	3.5e-07	HMOX1|SERPINE1|CCL2|THBS1|ICAM1|CFLAR|CD40LG|CD40|IL6|IL10|BRAF|TNFAIP3
272	17	GO Biological Process	Negative regulation of cell cycle process	3.6e-07	CCL2|MSH2|MDM2|KAT2B|NUF2|CLSPN|E2F1|DTL|ATRX|GPNMB|CDK1|CCNF|CDKN1A|CHEK1|BRCA1|TIMELESS|CHMP2A
272	17	Reactome Pathways	Cell Cycle Checkpoints	3.98e-06	RFC2|RPA3|MDM2|MCM4|CCNE1|NUF2|CCNB2|CDC25A|CLSPN|CENPA|UBE2C|KIF2C|RFC3|CDK1|CDKN1A|CHEK1|BRCA1
1612	40	GO Biological Process	Negative regulation of response to stimulus	4.31e-06	DCN|CEACAM1|HMOX1|RBX1|SERPINE1|CCL2|PDGFRA|MDM2|THBS1|ITGAV|SMAD7|ARID4B|ICAM1|NCOR1|RASA1|ITGA1|HAVCR2|CFLAR|FBN1|SOCS3|FOXM1|VCP|HLA-DRB1|STAT1|PLAU|TLR4|TXN|CARD16|IRF4|ITGB1|IL6|CD44|IL10|BRCA1|WWTR1|STK3|ADM|SIRPA|TNFAIP3|SOCS1
42	9	Reactome Pathways	Homologous DNA Pairing and Strand Exchange	4.37e-06	RFC2|RPA3|RAD51AP1|XRCC2|RFC3|BRCA2|CHEK1|BRCA1|RAD51
203	15	GO Biological Process	DNA replication	4.77e-06	RFC2|RPA3|MCM4|CCNE1|FEN1|PRIM1|DTL|ATRX|RFC3|BRCA2|CDK1|CHEK1|BRCA1|TIMELESS|RAD51
2229	48	GO Biological Process	Anatomical structure morphogenesis	4.92e-06	DCN|CEACAM1|HMOX1|AURKA|LAMB1|SERPINE1|CCL2|JAG1|PDGFRA|MDM2|LAMC1|THBS1|ITGAV|FLT4|SMAD7|PIK3R3|STAT3|RASA1|ITGA1|CSF1R|ITGA5|GLUL|CASP3|CFLAR|UGDH|FBN1|SOCS3|ALDH1A3|XRCC2|TGM2|UCHL5|ATRX|COL4A1|KLF5|SDC1|ITGB1|ASXL2|IL6|SETD2|ACTG2|CD44|IL10|BRAF|WWTR1|PIK3R1|STK3|ADM|TIMELESS
457	21	GO Biological Process	Lymphocyte activation	5.36e-06	RELB|MSH2|PIK3R3|PRDX1|STAT3|ICAM1|CDK6|CD276|FCGR3A|CD40LG|CD40|TLR4|IL2RG|IRF4|ITGB1|IL15RA|IL6|CD44|IL10|BRAF|PIK3R1
366	19	GO Biological Process	Regulation of epithelial cell proliferation	5.61e-06	CEACAM1|HMOX1|LAMB1|CCL2|JAG1|CDK4|LAMC1|THBS1|FLT4|STAT3|CDK6|GLUL|CFLAR|NME1|STAT1|BRCA2|IL10|STK3|TNFAIP3
210	14	KEGG Pathways	Human T-cell leukemia virus 1 infection	5.7e-07	RELB|CDK4|CCNE1|PIK3R3|KAT2B|ICAM1|CCNB2|E2F1|CD40|IL2RG|CDKN1A|IL6|CHEK1|PIK3R1
111	11	KEGG Pathways	TNF signaling pathway	5.81e-06	CCL2|JAG1|PIK3R3|ICAM1|CXCL10|CASP3|CFLAR|SOCS3|IL6|PIK3R1|TNFAIP3
2760	54	GO Biological Process	Negative regulation of macromolecule metabolic process	7.94e-06	CEACAM1|HMOX1|AURKA|RELB|SERPINE1|MSH2|MDM2|THBS1|ITGAV|LMNB1|SMAD7|CCNE1|KAT2B|ARID4B|STAT3|CDK6|NCOR1|KAT6B|COL6A3|CCR1|PA2G4|CASP3|HAVCR2|SOCS3|FOXM1|E2F1|SREBF1|HLA-DRB1|STAT1|UCHL5|DKC1|PLAU|ATRX|TLR4|TXN|CARD16|KLF5|BRCA2|GPNMB|CDK1|IRF7|LRRC32|CDKN1A|IL6|CHEK1|NSD1|CD44|IL10|BRCA1|WWTR1|TIMELESS|SIRPA|TNFAIP3|SOCS1
2355	49	GO Biological Process	Response to external stimulus	8.9e-07	HMOX1|TXN2|RELB|SERPINE1|CCL2|CD68|PDGFRA|CDK4|THBS1|ITGAV|PRDX1|CDK6|IFNAR1|ITGA1|LY96|CSF1R|CCR1|C3AR1|CXCL10|GLUL|CASP3|HAVCR2|FBN1|PMAIP1|ALDH1A3|SREBF1|HLA-DRB1|STAT1|FCGR3A|CD40|PLAU|CSF3R|TLR4|CARD16|IRF4|GPNMB|IRF7|MX1|CDKN1A|CD14|IL6|SETD2|CHEK1|IL10|ACKR2|ADM|FPR1|SIRPA|TNFAIP3
47	9	GO Biological Process	Regulation of extrinsic apoptotic signaling pathway via death domain receptors	8.95e-06	HMOX1|SERPINE1|THBS1|ICAM1|CFLAR|PMAIP1|BRCA1|STK3|TNFAIP3
2365	49	GO Biological Process	Regulation of cellular component organization	1.01e-05	DCN|CEACAM1|AURKA|LAMB1|SERPINE1|RAD51AP1|NCAPG|PDGFRA|LAMC1|THBS1|ITGAV|SMAD7|KAT2B|ICAM1|NUF2|RASA1|CSF1R|FEN1|CXCL10|CFLAR|ARID1A|PMAIP1|HUWE1|FOXM1|SREBF1|UBE2C|VCP|THBS2|UCHL5|DKC1|ATRX|TLR4|KLF5|SDC1|CCNF|CDKN1A|CD14|IL6|CHEK1|CD44|TOP2A|IL10|HJURP|BRCA1|BRAF|PIK3R1|TEAD1|CHMP2A|PDLIM5
92	11	Reactome Pathways	Signaling by TGF-beta Receptor Complex	1.13e-05	SERPINE1|ITGAV|SMAD7|NCOR1|FBN1|STAT1|UCHL5|CCNK|ITGB1|WWTR1|RNF111
1321	35	GO Biological Process	Immune response	1.16e-05	RELB|CCL2|MSH2|CD68|JAG1|THBS1|PIK3R3|PRDX1|STAT3|ICAM1|IFNAR1|LY96|CSF1R|CCR1|CXCL10|HAVCR2|TAP1|HLA-DRB1|STAT1|FCGR3A|CD40LG|CD40|TLR4|IL2RG|IRF4|IRF7|MX1|CD14|IL6|SETD2|IL10|ACKR2|PIK3R1|ADM|SIRPA
70	9	KEGG Pathways	Platinum drug resistance	1.85e-05	MSH2|MDM2|PIK3R3|CASP3|PMAIP1|CDKN1A|TOP2A|BRCA1|PIK3R1
271	16	GO Biological Process	Regulation of leukocyte proliferation	2.13e-05	CSF1R|CASP3|HAVCR2|CD276|HLA-DRB1|FCGR3A|CD40LG|CD40|TLR4|GPNMB|LRRC32|CDKN1A|IL6|IL10|TNFRSF9|TNFAIP3
195	14	GO Biological Process	Cellular response to lipopolysaccharide	2.16e-05	SERPINE1|CCL2|CD68|CDK4|LY96|CXCL10|HAVCR2|TLR4|CARD16|CD14|IL6|IL10|SIRPA|TNFAIP3
901	28	GO Biological Process	Circulatory system development	2.36e-05	CEACAM1|HMOX1|SERPINE1|CCL2|JAG1|PDGFRA|MDM2|THBS1|ITGAV|FLT4|SMAD7|PIK3R3|KAT2B|RASA1|ITGA5|GLUL|CASP3|FBN1|SOCS3|COL4A1|KLF5|CDK1|ITGB1|CDKN1A|SETD2|STK3|ADM|PDLIM5
164	13	GO Biological Process	Regulation of tumor necrosis factor production	2.6e-06	THBS1|STAT3|LY96|HAVCR2|FCGR3A|TLR4|GPNMB|CD14|IL6|IL10|PIK3R1|SIRPA|TNFAIP3
169	13	GO Biological Process	Adaptive immune response based on somatic recombination of immune receptors built from immunoglobulin superfamily domains	3.51e-05	RELB|MSH2|JAG1|STAT3|ICAM1|HLA-DRB1|FCGR3A|CD40LG|CD40|TLR4|IRF4|IRF7|IL6
58	9	Reactome Pathways	Signaling by PDGF	3.99e-05	PDGFRA|THBS1|STAT3|RASA1|COL6A3|STAT1|THBS2|COL4A1|PIK3R1
747	25	Reactome Pathways	Cellular responses to stress	4.14e-05	HMOX1|TXN2|RBX1|RPA3|CCL2|CDK4|MDM2|LMNB1|CCNE1|PRDX1|STAT3|CDK6|NCOR1|LY96|PRDX6|E2F1|UBE2C|VCP|TLR4|TXN|ERO1A|CDKN1A|IL6|BRCA1|ATOX1
527	21	GO Biological Process	Cell division	4.47e-05	AURKA|NCAPG|CDK4|KIF23|CCNE1|CDK6|NUF2|RASA1|CCNB2|CDC25A|CENPA|UBE2C|SMC3|KIF2C|CCNK|CDK1|CCNF|TOP2A|WWTR1|TIMELESS|CHMP2A
336	17	GO Biological Process	Positive regulation of lymphocyte activation	5.03e-05	CCL2|MSH2|HAVCR2|CD276|ARID1A|HLA-DRB1|FCGR3A|CD40LG|CD40|TLR4|IL2RG|IL15RA|CDKN1A|IL6|IL10|SIRPA|SOCS1
3654	62	GO Biological Process	Regulation of biological quality	5.03e-05	DCN|CEACAM1|HMOX1|TXN2|AURKA|SERPINE1|CCL2|PDGFRA|MDM2|LAMC1|THBS1|ITGAV|SMAD7|PRDX1|STAT3|ICAM1|MALL|RASA1|ITGA1|CSF1R|CCNB2|FSTL1|CPA3|CCR1|C3AR1|GLUL|CASP3|FBN1|PMAIP1|ALDH1A3|NME1|PRDX6|E2F1|SREBF1|UBE2C|VCP|HLA-DRB1|STAT1|TGM2|THBS2|DKC1|CD40LG|ENTPD1|CD40|PLAU|TLR4|TXN|IRF4|ERO1A|ITGB1|IL6|IL10|ACKR2|BRAF|WWTR1|PIK3R1|STK3|ATOX1|ADM|FPR1|PDLIM5|TNFAIP3
540	21	UniProt Keywords	Host-virus interaction	6.27e-05	RBX1|PDGFRA|MDM2|ITGAV|KAT2B|STAT3|ICAM1|ITGA5|CFLAR|CENPA|E2F1|TAP1|STAT1|IL2RG|CDK1|ITGB1|IRF7|SETD2|PIK3R1|KPNA2|CHMP2A
44	9	STRING Clusters	G1 Phase, and Polo-like kinase mediated events	6.71e-05	CDK4|CCNE1|CDK6|CDC25A|LIN9|E2F1|CDK1|CCNF|CDKN1A
44	8	Reactome Pathways	Interleukin-2 family signaling	7.06e-05	PIK3R3|STAT3|HAVCR2|IL3RA|STAT1|IL2RG|IL15RA|PIK3R1
146	11	KEGG Pathways	Breast cancer	7.14e-05	JAG1|CDK4|FLT4|PIK3R3|CDK6|E2F1|BRCA2|CDKN1A|BRCA1|BRAF|PIK3R1
493	20	GO Biological Process	Regulation of mitotic cell cycle	7.49e-05	AURKA|RPA3|CCL2|MSH2|CDK4|MDM2|NUF2|CDC25A|CLSPN|ARID1A|E2F1|UBE2C|DTL|BRCA2|GPNMB|CDK1|CDKN1A|CHEK1|IL10|BRCA1
45	8	Reactome Pathways	Interleukin-10 signaling	7.76e-05	CCL2|STAT3|ICAM1|CCR1|CXCL10|IL6|IL10|FPR1
349	17	GO Biological Process	Positive regulation of cell cycle	8.21e-05	AURKA|RAD51AP1|NCAPG|CDK4|MDM2|KIF23|KAT2B|CDC25A|FEN1|UBE2C|DTL|ATRX|BRCA2|CCNK|CDK1|CHEK1|IL10
903	27	GO Biological Process	Cell migration	8.68e-05	CEACAM1|LAMB1|CCL2|PDGFRA|LAMC1|THBS1|ITGAV|PIK3R3|ICAM1|ITGA1|ITGA5|FSTL1|CCR1|CXCL10|PLAU|CSF3R|SDC1|CDK1|ITGB1|IL6|SETD2|CD44|IL10|ACKR2|PIK3R1|SIRPA|TNFAIP3
668	23	GO Biological Process	Regulation of MAPK cascade	0.000101	CEACAM1|CCL2|PDGFRA|THBS1|FLT4|PRDX1|ICAM1|NCOR1|ITGA1|CSF1R|CCR1|HAVCR2|CFLAR|FOXM1|HLA-DRB1|CD40|TLR4|GPNMB|IL6|CD44|BRAF|STK3|SIRPA
361	17	Reactome Pathways	Transcriptional Regulation by TP53	0.000101	RFC2|AURKA|RPA3|MSH2|MDM2|CCNE1|PRDX1|FANCI|PMAIP1|E2F1|TXN|RFC3|CCNK|CDK1|CDKN1A|CHEK1|BRCA1
120	10	KEGG Pathways	Osteoclast differentiation	0.000115	RELB|PIK3R3|IFNAR1|CSF1R|SOCS3|STAT1|FCGR3A|PIK3R1|SIRPA|SOCS1
521	20	Reactome Pathways	Signaling by Receptor Tyrosine Kinases	1.3e-05	LAMB1|PDGFRA|LAMC1|THBS1|ITGAV|FLT4|PIK3R3|STAT3|NCOR1|RASA1|COL6A3|STAT1|THBS2|IL2RG|COL4A1|ITGB1|CHEK1|BRAF|PIK3R1|SOCS1
933	27	GO Biological Process	Negative regulation of developmental process	0.000163	DCN|CEACAM1|SERPINE1|JAG1|THBS1|ITGAV|SMAD7|ARID4B|STAT3|CDK6|CCR1|CXCL10|CFLAR|FBN1|HUWE1|E2F1|STAT1|THBS2|PGK1|TLR4|ITGB1|CDKN1A|IL6|WWTR1|PIK3R1|STK3|SOCS1
97	9	KEGG Pathways	Prostate cancer	0.000199	PDGFRA|MDM2|CCNE1|PIK3R3|E2F1|PLAU|CDKN1A|BRAF|PIK3R1
284	15	GO Biological Process	Negative regulation of cytokine production	0.000219	CEACAM1|HMOX1|RELB|THBS1|SMAD7|HAVCR2|HLA-DRB1|TLR4|CARD16|GPNMB|LRRC32|IL6|IL10|SIRPA|TNFAIP3
365	17	GO Cellular Component	Chromosomal region	2.4e-05	RAD51AP1|MSH2|NCAPG|MCM4|KAT2B|NUF2|FEN1|CENPA|SMC3|KIF2C|ATRX|BRCA2|CDK1|TOP2A|HJURP|CHMP2A|RAD51
7522	97	GO Biological Process	Organic substance metabolic process	0.000272	DCN|RFC2|CEACAM1|HMOX1|RBX1|AURKA|RPA3|CCL2|RAD51AP1|MSH2|PDGFRA|CDK4|MDM2|THBS1|ITGAV|FLT4|MCM4|SMAD7|CCNE1|PIK3R3|KAT2B|ARID4B|STAT3|CDK6|SQLE|CSF1R|KAT6B|CPA3|PA2G4|CDC25A|FEN1|GLUL|FANCI|CASP3|CFLAR|CLSPN|UGDH|FBN1|PMAIP1|LIN9|SOCS3|ALDH1A3|NME1|HUWE1|PRDX6|FOXM1|E2F1|SREBF1|UBE2C|RIMKLB|PRIM1|VCP|XRCC2|SMC3|TGM2|DTL|UCHL5|DKC1|CD40LG|ENTPD1|PLAU|PGK1|ATRX|TLR4|IL2RG|SRM|RFC3|BRCA2|IRF4|CCNK|…
73	8	KEGG Pathways	Pertussis	0.000289	LY96|ITGA5|CASP3|TLR4|ITGB1|CD14|IL6|IL10
437	18	GO Biological Process	Response to peptide	0.000318	CEACAM1|JAG1|CDK4|MDM2|PIK3R3|KAT2B|STAT3|ICAM1|CFLAR|FBN1|SREBF1|STAT1|TLR4|IL10|PIK3R1|ADM|TIMELESS|TNFAIP3
244	14	GO Cellular Component	Nuclear chromosome	0.000356	RPA3|NCAPG|MCM4|ARID4B|E2F1|PRIM1|SMC3|UCHL5|ATRX|BRCA2|CHEK1|BRCA1|TIMELESS|RAD51
37	7	Reactome Pathways	Activation of ATR in response to replication stress	0.000404	RFC2|RPA3|MCM4|CDC25A|CLSPN|RFC3|CHEK1
21	6	UniProt Keywords	Fanconi anemia	0.000455	FANCI|XRCC2|BRCA2|BRCA1|RAD51|UBE2T
3338	56	UniProt Keywords	Disulfide bond	0.000455	DCN|CEACAM1|TXN2|LAMB1|CCL2|CD68|JAG1|PDGFRA|LAMC1|THBS1|ITGAV|LMNB1|FLT4|PRDX1|ICAM1|IFNAR1|ITGA1|LY96|CSF1R|ITGA5|COL6A3|FSTL1|CPA3|CCR1|C3AR1|CXCL10|HAVCR2|CD276|FBN1|HLA-DRB1|THBS2|FCGR3A|CD40LG|ENTPD1|CD40|PLAU|CSF3R|TLR4|IL2RG|TXN|COL4A1|ERO1A|ITGB1|IL15RA|LRRC32|FBLN2|CD14|IL6|CD44|IL10|ACKR2|ADM|MGAM|FPR1|TNFRSF9|SIRPA
38	7	Reactome Pathways	Diseases of mitotic cell cycle	0.000462	CDK4|CCNE1|CDK6|E2F1|UBE2C|ATRX|CDKN1A
247	15	GO Molecular Function	Kinase regulator activity	0.000554	CDK4|CCNE1|PIK3R3|KAT2B|CCNB2|CXCL10|CASP3|SOCS3|CD40LG|CCNK|CCNF|CDKN1A|PIK3R1|STK3|SOCS1
1069	28	GO Biological Process	Epithelium development	0.000613	CEACAM1|JAG1|SMAD7|ARID4B|ICAM1|CDK6|CSF1R|ITGA5|FSTL1|CASP3|SOCS3|ALDH1A3|XRCC2|STAT1|TGM2|PGK1|ATRX|COL4A1|KLF5|SDC1|CDK1|ITGB1|SETD2|CD44|IL10|STK3|ADM|TIMELESS
185	13	STRING Clusters	Mixed, incl. Chemokine-mediated signaling pathway, and Adaptive immunity	0.000643	CEACAM1|CCL2|CD68|CCR1|CXCL10|HAVCR2|CD276|FCGR3A|CD40LG|CD40|ACKR2|TNFRSF9|SIRPA
93	10	STRING Clusters	Mixed, incl. Amplification of signal from the kinetochores, and Condensin complex	0.000643	AURKA|NCAPG|KIF23|NUF2|CCNB2|CENPA|FOXM1|KIF2C|TOP2A|HJURP
150	11	GO Biological Process	Response to UV	0.000715	RBX1|MSH2|CDC25A|FEN1|CASP3|DTL|CARD16|BRCA2|CDKN1A|CHEK1|PIK3R1
90	9	Reactome Pathways	Interferon gamma signaling	0.000729	SMAD7|ICAM1|SOCS3|HLA-DRB1|STAT1|IRF4|IRF7|CD44|SOCS1
3247	55	GO Cellular Component	Extracellular space	0.000737	DCN|CEACAM1|HMOX1|LAMB1|SERPINE1|CCL2|LAMC1|THBS1|ITGAV|PRDX1|ICAM1|ITGA1|LY96|COL6A3|FSTL1|CPA3|PA2G4|CXCL10|GLUL|UGDH|FBN1|ALDH1A3|NME1|HUWE1|PRDX6|VCP|HLA-DRB1|TGM2|FCGR3A|CD40LG|ENTPD1|CD40|PLAU|PGK1|TXN|COL4A1|SDC1|MTHFD2|CDK1|ERO1A|ITGB1|IL15RA|LRRC32|CD14|IL6|ACTG2|CHEK1|CD44|IL10|ADM|LDHA|MGAM|CHMP2A|SIRPA|TNFAIP3
282	13	KEGG Pathways	Cytokine-cytokine receptor interaction	0.000831	CCL2|IFNAR1|CSF1R|CCR1|CXCL10|IL3RA|CD40LG|CD40|CSF3R|IL2RG|IL6|IL10|TNFRSF9
36	6	KEGG Pathways	DNA replication	0.000916	RFC2|RPA3|MCM4|FEN1|PRIM1|RFC3
964	26	GO Biological Process	Regulation of response to external stimulus	0.00106	CEACAM1|SERPINE1|CCL2|PDGFRA|THBS1|LY96|CSF1R|CCR1|C3AR1|CXCL10|HAVCR2|FBN1|SOCS3|HLA-DRB1|STAT1|PLAU|TLR4|CARD16|IRF7|CD14|IL6|IL10|BRAF|SIRPA|TNFAIP3|SOCS1
325	15	GO Biological Process	Cellular response to abiotic stimulus	0.00106	RBX1|RELB|RAD51AP1|MDM2|CDC25A|CASP3|CD40|TLR4|CARD16|BRCA2|CDKN1A|CHEK1|BRCA1|PIK3R1|RAD51
3507	57	GO Biological Process	Cell differentiation	0.00107	AURKA|RELB|LAMB1|CCL2|MSH2|JAG1|PDGFRA|LAMC1|ITGAV|FLT4|SMAD7|PIK3R3|ARID4B|STAT3|ICAM1|CDK6|RASA1|ITGA1|CSF1R|ITGA5|FSTL1|CASP3|CFLAR|UGDH|SOCS3|NME1|HUWE1|SREBF1|XRCC2|HLA-DRB1|STAT1|CD40LG|PGK1|ATRX|TLR4|IL2RG|COL4A1|KLF5|BRCA2|IRF4|SDC1|CDK1|ERO1A|ITGB1|IL15RA|IL6|SETD2|TOP2A|IL10|BRAF|WWTR1|PIK3R1|STK3|ADM|SPIB|PDLIM5|SOCS1
32	7	STRING Clusters	Integrin domain superfamily, and Cerebral malaria	0.00113	THBS1|ITGAV|ICAM1|ITGA1|ITGA5|THBS2|ITGB1
90	8	KEGG Pathways	Hematopoietic cell lineage	0.00114	ITGA1|CSF1R|ITGA5|IL3RA|CSF3R|CD14|IL6|CD44
1041	27	GO Biological Process	Apoptotic process	0.00121	HMOX1|AURKA|MSH2|MDM2|ITGAV|BCL2A1|CASP3|CFLAR|PMAIP1|ALDH1A3|E2F1|BRCA2|CDK1|ERO1A|MX1|CDKN1A|CD14|IL6|CHEK1|TOP2A|IL10|BRCA1|BRAF|PIK3R1|STK3|TNFRSF9|TNFAIP3
126	9	KEGG Pathways	FoxO signaling pathway	0.00134	MDM2|PIK3R3|STAT3|CCNB2|CDKN1A|IL6|IL10|BRAF|PIK3R1
1191	29	GO Biological Process	Positive regulation of catalytic activity	0.00143	RFC2|CCL2|MSH2|PDGFRA|THBS1|FLT4|STAT3|RASA1|ITGA1|CSF1R|CFLAR|CLSPN|FBN1|PMAIP1|UBE2C|VCP|HLA-DRB1|TGM2|DKC1|CD40LG|CD40|TLR4|TXN|RFC3|CCNK|ITGB1|CDKN1A|CD44|STK3
663	21	GO Biological Process	Regulation of protein kinase activity	0.00145	CEACAM1|THBS1|CCNE1|KAT2B|CSF1R|CCNB2|CDC25A|CASP3|CLSPN|FBN1|CD40LG|CD40|TLR4|TXN|CCNK|CCNF|CDKN1A|WWTR1|STK3|TNFAIP3|SOCS1
40	6	KEGG Pathways	Bladder cancer	0.00148	CDK4|MDM2|THBS1|E2F1|CDKN1A|BRAF
289	14	GO Biological Process	Negative regulation of cell adhesion	0.00015	CEACAM1|SERPINE1|JAG1|THBS1|SMAD7|RASA1|CASP3|HAVCR2|HLA-DRB1|GPNMB|LRRC32|IL10|PIK3R1|SOCS1
129	9	KEGG Pathways	Fluid shear stress and atherosclerosis	0.00153	HMOX1|TXN2|CCL2|ITGAV|PIK3R3|ICAM1|TXN|SDC1|PIK3R1
166	11	GO Biological Process	Intrinsic apoptotic signaling pathway	0.00168	HMOX1|MSH2|BCL2A1|CASP3|PMAIP1|E2F1|BRCA2|ERO1A|CDKN1A|BRCA1|PIK3R1
97	8	KEGG Pathways	Chagas disease	0.00176	SERPINE1|CCL2|PIK3R3|CFLAR|TLR4|IL6|IL10|PIK3R1
67	7	KEGG Pathways	Acute myeloid leukemia	0.00176	PIK3R3|STAT3|BCL2A1|CSF1R|CD14|BRAF|PIK3R1
99	9	GO Biological Process	Regulation of G2/M transition of mitotic cell cycle	0.00179	AURKA|CDK4|CDC25A|CLSPN|DTL|CDK1|CDKN1A|CHEK1|BRCA1
173	10	KEGG Pathways	NOD-like receptor signaling pathway	0.00193	TXN2|CCL2|IFNAR1|STAT1|TLR4|TXN|CARD16|IRF7|IL6|TNFAIP3
169	11	GO Biological Process	Response to reactive oxygen species	0.00194	HMOX1|RBX1|PDGFRA|PRDX1|CASP3|STAT1|SDC1|CDK1|IL6|SIRPA|TNFAIP3
758	22	Reactome Pathways	Adaptive Immune System	0.00223	RBX1|KIF23|ITGAV|PIK3R3|ICAM1|LY96|SOCS3|HUWE1|TAP1|UBE2C|HLA-DRB1|FCGR3A|CD40LG|KIF2C|CD40|TLR4|ITGB1|CCNF|CD14|PIK3R1|RNF111|SOCS1
76	8	Reactome Pathways	ECM proteoglycans	0.00223	DCN|LAMB1|SERPINE1|LAMC1|ITGAV|COL6A3|COL4A1|ITGB1
103	9	GO Biological Process	Regulation of type I interferon production	0.00232	RELB|HAVCR2|STAT1|TLR4|IRF7|CD14|SETD2|IL10|SIRPA
141	9	KEGG Pathways	Phagosome	0.00281	THBS1|ITGAV|ITGA5|TAP1|THBS2|FCGR3A|TLR4|ITGB1|CD14
1290	30	GO Cellular Component	Nuclear protein-containing complex	0.00283	RELB|RPA3|MSH2|CDK4|MCM4|SMAD7|KAT2B|ARID4B|STAT3|CDK6|NCOR1|KAT6B|ARID1A|E2F1|UBE2C|PRIM1|XRCC2|STAT1|SMC3|UCHL5|DKC1|BRCA2|CCNK|ASXL2|CDKN1A|BRCA1|TEAD1|TIMELESS|CHMP2A|RAD51
519	18	GO Biological Process	Positive regulation of programmed cell death	0.00288	HMOX1|CCL2|THBS1|ITGA1|CASP3|PMAIP1|ALDH1A3|E2F1|TGM2|CD40LG|CD40|ITGB1|CDKN1A|IL6|TOP2A|IL10|STK3|ADM
143	10	GO Biological Process	Response to ionizing radiation	0.00335	RAD51AP1|MSH2|MDM2|CXCL10|CASP3|XRCC2|BRCA2|CDKN1A|BRCA1|RAD51
316	14	GO Biological Process	Regulation of response to DNA damage stimulus	0.00361	RAD51AP1|MDM2|KAT2B|ARID1A|PMAIP1|FOXM1|UCHL5|BRCA2|SETD2|CHEK1|CD44|BRCA1|TIMELESS|RAD51
111	9	GO Biological Process	Regulation of cyclin-dependent protein serine/threonine kinase activity	0.00382	CCNE1|KAT2B|CCNB2|CDC25A|CASP3|CCNK|CCNF|CDKN1A|TNFAIP3
532	18	GO Biological Process	Response to inorganic substance	0.00382	HMOX1|THBS1|PRDX1|CASP3|CFLAR|VCP|STAT1|ATRX|TXN|SDC1|CDK1|CD14|IL6|BRAF|TIMELESS|SIRPA|TNFAIP3|RAD51
1499	34	GO Molecular Function	Signaling receptor binding	0.00426	LAMB1|SERPINE1|CCL2|JAG1|PDGFRA|THBS1|ITGAV|SMAD7|STAT3|ICAM1|RASA1|ITGA1|LY96|ITGA5|CXCL10|CASP3|CFLAR|CD276|FBN1|TAP1|VCP|HLA-DRB1|STAT1|CD40LG|TLR4|GPNMB|ITGB1|ASXL2|IL6|IL10|PIK3R1|ADM|FPR1|SOCS1
141	11	GO Molecular Function	Cytokine binding	0.00426	THBS1|ITGAV|IFNAR1|CSF1R|CCR1|IL3RA|CSF3R|IL2RG|LRRC32|ACKR2|TNFRSF9
2278	44	GO Molecular Function	Carbohydrate derivative binding	0.00426	DCN|RFC2|AURKA|MSH2|PDGFRA|CDK4|THBS1|KIF23|FLT4|MCM4|CDK6|LY96|CSF1R|FSTL1|CXCL10|GLUL|FBN1|NME1|TAP1|UBE2C|RIMKLB|PRIM1|VCP|XRCC2|SMC3|TGM2|THBS2|ENTPD1|KIF2C|PGK1|ATRX|TLR4|GPNMB|CDK1|MX1|CD14|ACTG2|CHEK1|CD44|TOP2A|BRAF|STK3|RAD51|UBE2T
142	11	GO Molecular Function	Immune receptor activity	0.00426	IFNAR1|CCR1|C3AR1|IL3RA|HLA-DRB1|FCGR3A|CSF3R|IL2RG|IL15RA|ACKR2|FPR1
52	7	GO Cellular Component	Protein complex involved in cell adhesion	0.00448	LAMB1|LAMC1|ITGAV|ITGA1|ITGA5|PLAU|ITGB1
2674	46	GO Biological Process	Protein modification process	0.00473	DCN|RBX1|AURKA|CCL2|PDGFRA|CDK4|MDM2|THBS1|FLT4|SMAD7|CCNE1|KAT2B|ARID4B|CDK6|CSF1R|KAT6B|CDC25A|GLUL|CLSPN|SOCS3|HUWE1|UBE2C|VCP|TGM2|DTL|UCHL5|TLR4|BRCA2|IRF4|CCNK|CDK1|ERO1A|CCNF|SETD2|CHEK1|NSD1|BRCA1|BRAF|WWTR1|PIK3R1|STK3|RNF111|TNFAIP3|RAD51|UBE2T|SOCS1
278	13	GO Biological Process	Response to hypoxia	0.00489	HMOX1|TXN2|MDM2|THBS1|CASP3|CFLAR|PMAIP1|E2F1|PLAU|PGK1|CARD16|ERO1A|ADM
36	6	Reactome Pathways	Detoxification of Reactive Oxygen Species	0.00492	TXN2|PRDX1|PRDX6|TXN|ERO1A|ATOX1
235	12	GO Biological Process	DNA recombination	0.00543	RPA3|RAD51AP1|MSH2|MCM4|FEN1|XRCC2|UCHL5|CD40LG|BRCA2|TOP2A|BRCA1|RAD51
206	11	Reactome Pathways	Programmed Cell Death	0.00713	LMNB1|STAT3|LY96|CASP3|CFLAR|CLSPN|PMAIP1|E2F1|TLR4|CD14|CHMP2A
1041	25	Reactome Pathways	Innate Immune System	0.00768	CEACAM1|HMOX1|RELB|CD68|ITGAV|LY96|C3AR1|PA2G4|HUWE1|PRDX6|VCP|FCGR3A|PLAU|TLR4|TXN|IRF7|CD14|CD44|PIK3R1|ATOX1|MGAM|FPR1|SIRPA|TNFAIP3|SOCS1
1710	34	GO Biological Process	Positive regulation of transcription, DNA-templated	0.00854	DCN|RELB|JAG1|KAT2B|ARID4B|STAT3|KAT6B|CXCL10|ARID1A|FOXM1|E2F1|SREBF1|HLA-DRB1|STAT1|UCHL5|CD40|ATRX|TLR4|KLF5|BRCA2|IRF4|CCNK|IRF7|ASXL2|IL6|NSD1|TOP2A|IL10|BRCA1|WWTR1|PIK3R1|TEAD1|RNF111|SPIB
785	23	GO Molecular Function	Kinase binding	0.00885	CEACAM1|AURKA|RELB|MSH2|ITGAV|CCNE1|KAT2B|STAT3|CDC25A|FOXM1|E2F1|SREBF1|CARD16|CCNK|ITGB1|IL15RA|CDKN1A|TOP2A|PIK3R1|SIRPA|PDLIM5|TNFAIP3|SOCS1
1261	30	GO Molecular Function	Protein-containing complex binding	0.00885	DCN|TXN2|LAMB1|PDGFRA|MDM2|THBS1|ITGAV|SMAD7|ICAM1|NUF2|ITGA1|ITGA5|CASP3|CFLAR|CLSPN|FBN1|NME1|SREBF1|VCP|HLA-DRB1|SMC3|UCHL5|FCGR3A|CD40LG|GPNMB|ITGB1|CCNF|CDKN1A|CD44|PIK3R1
59	6	KEGG Pathways	Inflammatory bowel disease	0.00096	STAT3|STAT1|TLR4|IL2RG|IL6|IL10
93	8	GO Biological Process	Signal transduction by p53 class mediator	0.00974	MSH2|MDM2|PMAIP1|FOXM1|E2F1|ATRX|BRCA2|CDKN1A
965	24	GO Biological Process	Cell adhesion	0.00975	CEACAM1|LAMB1|CCL2|PDGFRA|LAMC1|THBS1|ITGAV|ICAM1|ITGA1|ITGA5|COL6A3|CCR1|FBN1|THBS2|CD40LG|ENTPD1|CSF3R|GPNMB|ITGB1|CD44|BRAF|PIK3R1|SIRPA|PDLIM5
60	7	GO Cellular Component	Replication fork	0.00998	RFC2|RPA3|PRIM1|XRCC2|RFC3|CHEK1|TIMELESS
1539	32	GO Cellular Component	Catalytic complex	0.001	RBX1|CDK4|CCNE1|PIK3R3|KAT2B|ARID4B|CDK6|NCOR1|KAT6B|CCNB2|CASP3|CFLAR|ARID1A|SOCS3|UBE2C|PRIM1|VCP|DTL|UCHL5|DKC1|PLAU|BRCA2|CCNK|CDK1|CCNF|CDKN1A|BRCA1|PIK3R1|LDHA|NDUFB1|RAD51|SOCS1
171	9	KEGG Pathways	Transcriptional misregulation in cancer	0.0011	MDM2|BCL2A1|NCOR1|CSF1R|CD40|PLAU|CDKN1A|CD14|IL6
43	6	Reactome Pathways	Signaling by SCF-KIT	0.0011	PIK3R3|STAT3|STAT1|CHEK1|PIK3R1|SOCS1
131	8	KEGG Pathways	Apoptosis	0.0012	LMNB1|PIK3R3|BCL2A1|CASP3|CFLAR|PMAIP1|IL3RA|PIK3R1
95	7	KEGG Pathways	Progesterone-mediated oocyte maturation	0.0012	AURKA|PIK3R3|CCNB2|CDC25A|CDK1|BRAF|PIK3R1
132	9	GO Biological Process	Regulation of DNA recombination	0.0013	RAD51AP1|MSH2|CD40|SETD2|CHEK1|IL10|KPNA2|TIMELESS|RAD51
71	7	Reactome Pathways	Interferon alpha/beta signaling	0.0013	IFNAR1|SOCS3|STAT1|IRF4|IRF7|MX1|SOCS1
24	5	Reactome Pathways	Inactivation of CSF3 (G-CSF) signaling	0.0013	STAT3|SOCS3|STAT1|CSF3R|SOCS1
5438	73	GO Cellular Component	Cytosol	0.0014	HMOX1|RBX1|AURKA|RELB|NCAPG|CDK4|MDM2|KIF23|ITGAV|FLT4|SMAD7|CCNE1|PIK3R3|PRDX1|KAT2B|ARID4B|STAT3|CDK6|BCL2A1|NCOR1|NUF2|RASA1|CCNB2|CDC25A|GLUL|FANCI|CASP3|CFLAR|UGDH|PMAIP1|SOCS3|ALDH1A3|CENPA|NME1|HUWE1|PRDX6|SREBF1|UBE2C|RIMKLB|VCP|STAT1|SMC3|TGM2|DTL|UCHL5|KIF2C|PGK1|IL2RG|TXN|SRM|BRCA2|IRF4|CDK1|CCNF|IRF7|MX1|CDKN1A|ACTG2|CHEK1|CD44|ACKR2|BRAF|WWTR1|PIK3R1|STK3|ATOX1|KPNA2|LDHA|RNF111|CHMP…
312	13	GO Biological Process	Immune response-regulating signaling pathway	0.0015	LY96|C3AR1|HAVCR2|CD276|HLA-DRB1|FCGR3A|CD40|TLR4|IRF7|CD14|BRAF|FPR1|TNFAIP3
136	9	GO Biological Process	Regulation of DNA replication	0.0016	RFC2|MCM4|SMC3|UCHL5|ATRX|RFC3|BRCA2|CDK1|TIMELESS
26	5	Reactome Pathways	Caspase activation via extrinsic apoptotic signalling pathway	0.0016	LY96|CASP3|CFLAR|TLR4|CD14
48	6	Reactome Pathways	DNA Damage Bypass	0.0016	RFC2|RBX1|RPA3|VCP|DTL|RFC3
101	7	KEGG Pathways	C-type lectin receptor signaling pathway	0.0017	RELB|MDM2|PIK3R3|STAT1|IL6|IL10|PIK3R1
140	9	GO Biological Process	Regulation of B cell activation	0.0019	MSH2|CASP3|CD40|TLR4|IL2RG|CDKN1A|IL6|IL10|TNFAIP3
10	4	GO Biological Process	CD40 signaling pathway	0.002	ITGA5|CD40LG|CD40|ITGB1
323	13	GO Biological Process	Nuclear division	0.0021	AURKA|NCAPG|KIF23|CCNE1|NUF2|CCNB2|UBE2C|SMC3|KIF2C|BRCA2|TOP2A|CHMP2A|RAD51
5639	74	GO Biological Process	Cellular component organization or biogenesis	0.0021	RFC2|AURKA|LAMB1|RPA3|CCL2|MSH2|NCAPG|PDGFRA|MDM2|LAMC1|THBS1|KIF23|LMNB1|MCM4|SMAD7|CCNE1|KAT2B|ARID4B|SQLE|NCOR1|NUF2|RASA1|ITGA1|CSF1R|KAT6B|CCNB2|ITGA5|PA2G4|FEN1|GLUL|CASP3|CFLAR|UGDH|ARID1A|PMAIP1|ALDH1A3|CENPA|HUWE1|UBE2C|VCP|XRCC2|HLA-DRB1|SMC3|TGM2|UCHL5|DKC1|KIF2C|CD40|ATRX|COL4A1|KLF5|RFC3|BRCA2|CDK1|ERO1A|ITGB1|FBLN2|IL6|SETD2|CHEK1|NSD1|TOP2A|HJURP|BRCA1|BRAF|WWTR1|STK3|TEAD1|ADM|CHM…
12	4	Reactome Pathways	Signaling by PDGFRA transmembrane, juxtamembrane and kinase domain mutants	0.0022	PDGFRA|STAT3|STAT1|PIK3R1
29	5	Reactome Pathways	Downregulation of SMAD2/3:SMAD4 transcriptional activity	0.0023	SMAD7|NCOR1|STAT1|WWTR1|RNF111
147	8	KEGG Pathways	Necroptosis	0.0024	STAT3|IFNAR1|GLUL|CFLAR|STAT1|TLR4|CHMP2A|TNFAIP3
231	11	GO Biological Process	Regulation of leukocyte migration	0.0025	HMOX1|SERPINE1|CCL2|THBS1|ICAM1|CSF1R|CCR1|C3AR1|CXCL10|IL6|PIK3R1
1406	29	GO Biological Process	Homeostatic process	0.0026	HMOX1|TXN2|CCL2|LAMC1|PRDX1|STAT3|ICAM1|MALL|CCNB2|FSTL1|CCR1|CASP3|FBN1|PMAIP1|PRDX6|UBE2C|STAT1|TGM2|CD40|TLR4|TXN|ERO1A|ITGB1|IL6|WWTR1|PIK3R1|ATOX1|ADM|TNFAIP3
54	6	Reactome Pathways	Signaling by PTK6	0.0026	CDK4|CCNE1|STAT3|RASA1|SOCS3|GPNMB
189	10	GO Biological Process	B cell activation	0.0028	MSH2|PIK3R3|CD40LG|CD40|TLR4|IL2RG|ITGB1|IL6|IL10|PIK3R1
78	7	GO Biological Process	Protein monoubiquitination	0.003	RBX1|HUWE1|DTL|BRCA2|BRCA1|RAD51|UBE2T
50	6	GO Biological Process	CD4-positive, alpha-beta T cell differentiation	0.003	RELB|STAT3|IL2RG|IRF4|IL6|BRAF
38	6	STRING Clusters	T cell modulation in pancreatic cancer, and TNFs bind their physiological receptors	0.003	CEACAM1|HAVCR2|CD276|CD40LG|CD40|TNFRSF9
762	20	GO Biological Process	Response to hormone	0.0031	CEACAM1|HMOX1|TXN2|CDK4|THBS1|PIK3R3|KAT2B|STAT3|CASP3|CFLAR|ARID1A|FBN1|SREBF1|STAT1|SDC1|IL6|IL10|BRCA1|PIK3R1|ADM
63	7	STRING Clusters	JAK-STAT signaling pathway	0.0031	IFNAR1|IL3RA|SOCS3|CSF3R|IL2RG|IL15RA|IL10
239	11	GO Biological Process	Regulation of leukocyte mediated immunity	0.0033	CEACAM1|HMOX1|MSH2|SMAD7|ICAM1|HAVCR2|HLA-DRB1|CD40|TLR4|IL6|IL10
201	9	KEGG Pathways	Rap1 signaling pathway	0.0033	PDGFRA|THBS1|FLT4|PIK3R3|CSF1R|ITGB1|BRAF|PIK3R1|FPR1
23	4	KEGG Pathways	Mismatch repair	0.0034	RFC2|RPA3|MSH2|RFC3
203	9	KEGG Pathways	Human immunodeficiency virus 1 infection	0.0034	RBX1|PIK3R3|CCNB2|CASP3|TAP1|TLR4|CDK1|CHEK1|PIK3R1
88	7	Reactome Pathways	Meiosis	0.0035	RPA3|CDK4|LMNB1|SMC3|BRCA2|BRCA1|RAD51
52	6	GO Biological Process	Epithelial cell apoptotic process	0.0036	HMOX1|CASP3|E2F1|IL10|BRAF|STK3
154	9	GO Biological Process	Regeneration	0.0037	HMOX1|AURKA|CFLAR|KLF5|CDK1|CDKN1A|IL6|IL10|ADM
1405	28	Reactome Pathways	Post-translational protein modification	0.0038	RBX1|AURKA|LAMB1|MDM2|LAMC1|THBS1|SMAD7|KAT2B|FSTL1|CDC25A|CLSPN|FBN1|SOCS3|UBE2C|VCP|SMC3|THBS2|DTL|UCHL5|CDK1|CCNF|ASXL2|CDKN1A|IL6|TOP2A|BRCA1|TNFAIP3|UBE2T
59	6	Reactome Pathways	Transcriptional regulation of granulopoiesis	0.0039	CDK4|STAT3|E2F1|CSF3R|KLF5|CDKN1A
712	19	GO Biological Process	Cell population proliferation	0.0041	CEACAM1|HMOX1|PRDX1|STAT3|CSF1R|CDC25A|GLUL|STAT1|CD40LG|CD40|TLR4|BRCA2|CDK1|ITGB1|IL6|CHEK1|IL10|STK3|ADM
92	7	Reactome Pathways	Regulation of TP53 Activity through Phosphorylation	0.0043	RFC2|AURKA|RPA3|MDM2|RFC3|CHEK1|BRCA1
120	7	KEGG Pathways	Natural killer cell mediated cytotoxicity	0.0044	PIK3R3|ICAM1|IFNAR1|CASP3|FCGR3A|BRAF|PIK3R1
120	7	KEGG Pathways	Thyroid hormone signaling pathway	0.0044	MDM2|ITGAV|PIK3R3|KAT2B|NCOR1|STAT1|PIK3R1
997	23	GO Biological Process	Animal organ morphogenesis	0.0045	DCN|LAMB1|SERPINE1|CCL2|JAG1|PDGFRA|MDM2|LAMC1|SMAD7|STAT3|CSF1R|FBN1|ALDH1A3|TGM2|UCHL5|SDC1|ASXL2|IL6|SETD2|ACTG2|BRAF|WWTR1|ADM
430	14	Reactome Pathways	Diseases of signal transduction by growth factor receptors and second messengers	0.0045	RBX1|JAG1|PDGFRA|MDM2|PIK3R3|KAT2B|STAT3|BCL2A1|NCOR1|VCP|STAT1|CDKN1A|BRAF|PIK3R1
249	11	GO Biological Process	Leukocyte migration	0.0046	CCL2|ICAM1|ITGA1|CCR1|CXCL10|CSF3R|ITGB1|IL6|IL10|PIK3R1|SIRPA
16	4	Reactome Pathways	Polo-like kinase mediated events	0.0046	CCNB2|CDC25A|LIN9|FOXM1
31	5	GO Biological Process	Negative regulation of endothelial cell apoptotic process	0.0047	SERPINE1|ICAM1|IL10|BRAF|TNFAIP3
36	5	Reactome Pathways	SMAD2/SMAD3:SMAD4 heterotrimer regulates transcription	0.0049	SERPINE1|SMAD7|CCNK|WWTR1|RNF111
162	9	GO Biological Process	Regulation of response to wounding	0.0052	CEACAM1|SERPINE1|PDGFRA|THBS1|PLAU|ITGB1|IL10|BRAF|TNFAIP3
163	9	UniProt Keywords	Inflammatory response	0.0053	CCL2|LY96|CSF1R|CXCL10|HAVCR2|TLR4|CD14|ACKR2|TNFAIP3
123	8	GO Biological Process	Regulation of myeloid leukocyte differentiation	0.0054	CEACAM1|CDK6|CCR1|FBN1|HLA-DRB1|TLR4|IRF7|PIK3R1
218	9	KEGG Pathways	Shigellosis	0.0054	RBX1|MDM2|PIK3R3|ITGA5|TLR4|ITGB1|CD14|CD44|PIK3R1
542	16	GO Biological Process	Microtubule cytoskeleton organization	0.0063	AURKA|KIF23|NCOR1|NUF2|CCNB2|CENPA|VCP|XRCC2|SMC3|KIF2C|ATRX|BRCA2|CDK1|ITGB1|SETD2|BRCA1
55	5	KEGG Pathways	Legionellosis	0.0064	CASP3|VCP|TLR4|CD14|IL6
139	8	Reactome Pathways	Cell surface interactions at the vascular wall	0.0066	CEACAM1|ITGAV|ITGA5|SDC1|ITGB1|CD44|PIK3R1|SIRPA
917	21	Reactome Pathways	Infectious disease	0.0066	HMOX1|RBX1|ARID4B|NCOR1|IFNAR1|C3AR1|FEN1|VCP|STAT1|FCGR3A|ENTPD1|PGK1|TXN|SDC1|CCNK|ITGB1|IRF7|IL6|IL10|KPNA2|CHMP2A
280	11	Reactome Pathways	Deubiquitination	0.0066	MDM2|SMAD7|KAT2B|CDC25A|CLSPN|VCP|UCHL5|CDK1|ASXL2|BRCA1|TNFAIP3
140	8	Reactome Pathways	Degradation of the extracellular matrix	0.0068	DCN|LAMB1|LAMC1|COL6A3|CASP3|FBN1|COL4A1|CD44
60	6	GO Biological Process	Regulation of interleukin-10 production	0.007	STAT3|HLA-DRB1|CD40LG|TLR4|IRF4|IL6
684	18	UniProt Keywords	Activator	0.0072	RELB|KAT2B|STAT3|KAT6B|FOXM1|E2F1|SREBF1|STAT1|TXN|KLF5|IRF4|IRF7|SETD2|NSD1|BRCA1|WWTR1|TEAD1|SPIB
433	14	UniProt Keywords	Chromosome	0.0072	MSH2|NCAPG|NUF2|CENPA|SMC3|DTL|KIF2C|ATRX|SETD2|NSD1|HJURP|BRCA1|TIMELESS|RAD51
747	19	GO Biological Process	Positive regulation of protein phosphorylation	0.0073	THBS1|FLT4|PIK3R3|CSF1R|ITGA5|CLSPN|FBN1|HLA-DRB1|CD40LG|CD40|TLR4|TXN|GPNMB|CCNK|CDKN1A|IL6|CD44|BRAF|STK3
61	6	GO Biological Process	Negative regulation of tumor necrosis factor production	0.0075	HAVCR2|TLR4|GPNMB|IL10|SIRPA|TNFAIP3
19	4	Reactome Pathways	Transcription of E2F targets under negative control by DREAM complex	0.0075	CDC25A|LIN9|E2F1|TOP2A
217	10	GO Biological Process	Regulation of cell-substrate adhesion	0.0076	SERPINE1|JAG1|THBS1|CDK6|RASA1|ITGA5|PLAU|FBLN2|BRAF|PIK3R1
4	3	GO Biological Process	Cellular response to cisplatin	0.0076	HMOX1|TIMELESS|RAD51
134	7	KEGG Pathways	Ubiquitin mediated proteolysis	0.0078	RBX1|MDM2|SOCS3|HUWE1|UBE2C|BRCA1|SOCS1
966	22	GO Biological Process	Phosphorylation	0.008	AURKA|CCL2|PDGFRA|CDK4|FLT4|SMAD7|CCNE1|STAT3|CDK6|CSF1R|CLSPN|NME1|PGK1|TLR4|CCNK|CDK1|CDKN1A|CHEK1|BRAF|PIK3R1|STK3|LDHA
62	6	GO Biological Process	Cell cycle G2/M phase transition	0.0081	AURKA|CCNB2|CDC25A|FOXM1|CDK1|CHEK1
135	9	GO Molecular Function	Protease binding	0.0082	SERPINE1|ITGAV|CASP3|CFLAR|VCP|CARD16|BRCA2|ITGB1|TNFAIP3
36	5	GO Biological Process	Regulation of sprouting angiogenesis	0.0083	CEACAM1|THBS1|ITGA5|GLUL|IL10
1514	29	GO Biological Process	Reproduction	0.0085	AURKA|RAD51AP1|MSH2|PDGFRA|CCNE1|ARID4B|STAT3|NUF2|CCNB2|ITGA5|CASP3|HAVCR2|LIN9|SOCS3|E2F1|XRCC2|SMC3|ATRX|BRCA2|SDC1|CDK1|ITGB1|CCNF|SETD2|TOP2A|IL10|STK3|ADM|RAD51
270	11	GO Biological Process	Rhythmic process	0.0085	RELB|PDGFRA|KAT2B|NCOR1|CASP3|HUWE1|SREBF1|DTL|CDK1|TOP2A|TIMELESS
436	14	GO Biological Process	Regulation of DNA-binding transcription factor activity	0.0085	HMOX1|SMAD7|STAT3|HAVCR2|CFLAR|E2F1|CD40LG|CD40|TLR4|CARD16|IL6|IL10|STK3|TNFAIP3
96	7	GO Biological Process	Regulation of chemokine production	0.0089	HMOX1|CSF1R|HAVCR2|TLR4|IL6|IL10|SIRPA
317	13	GO Molecular Function	Ubiquitin-like protein ligase binding	0.0091	RBX1|AURKA|MDM2|SMAD7|PA2G4|PRDX6|UBE2C|VCP|STAT1|CD40|CDKN1A|BRCA1|UBE2T
221	11	GO Molecular Function	Catalytic activity, acting on DNA	0.0091	MSH2|MCM4|FEN1|NME1|XRCC2|SMC3|DKC1|ATRX|RFC3|TOP2A|RAD51
138	7	KEGG Pathways	Cell adhesion molecules	0.0092	ITGAV|ICAM1|CD276|CD40LG|CD40|SDC1|ITGB1
6	3	Reactome Pathways	Fibronectin matrix formation	0.0092	CEACAM1|ITGA5|ITGB1
97	7	GO Biological Process	Telomere maintenance	0.0094	RPA3|CCNE1|FEN1|UCHL5|DKC1|BRCA2|RAD51
186	8	KEGG Pathways	Chemokine signaling pathway	0.0094	CCL2|PIK3R3|STAT3|CCR1|CXCL10|STAT1|BRAF|PIK3R1
178	9	GO Biological Process	Viral life cycle	0.0096	CCL2|ITGAV|ICAM1|ITGA5|VCP|CDK1|ITGB1|KPNA2|CHMP2A
44	5	Reactome Pathways	Elastic fibre formation	1	ITGAV|ITGA5|FBN1|ITGB1|FBLN2
100	7	GO Biological Process	Negative regulation of leukocyte proliferation	11	CASP3|HAVCR2|HLA-DRB1|GPNMB|LRRC32|IL10|TNFAIP3
1108	23	Reactome Pathways	Developmental Biology	11	RBX1|LAMB1|CDK4|LAMC1|ITGAV|PIK3R3|KAT2B|STAT3|NCOR1|RASA1|ITGA1|ITGA5|COL6A3|E2F1|SREBF1|CSF3R|COL4A1|KLF5|ITGB1|CDKN1A|WWTR1|PIK3R1|TEAD1
516	15	GO Biological Process	Chemotaxis	12	CCL2|PDGFRA|ITGAV|ITGA1|CSF1R|CCR1|C3AR1|CXCL10|PLAU|CSF3R|GPNMB|IL6|IL10|ACKR2|FPR1
140	8	GO Biological Process	Positive regulation of protein modification by small protein conjugation or removal	12	RBX1|SMAD7|FANCI|HUWE1|UBE2C|VCP|BRCA1|RNF111
2482	40	GO Cellular Component	Cytoplasmic vesicle	12	CEACAM1|SERPINE1|CD68|MDM2|THBS1|ITGAV|PRDX1|IFNAR1|MALL|ITGA1|LY96|ITGA5|CPA3|C3AR1|PA2G4|HAVCR2|HUWE1|PRDX6|TAP1|SREBF1|VCP|HLA-DRB1|THBS2|PLAU|CSF3R|TLR4|IL2RG|BRCA2|GPNMB|ITGB1|IL15RA|IRF7|CD14|CD44|ACKR2|MGAM|CHMP2A|FPR1|SIRPA|SOCS1
146	7	KEGG Pathways	Non-alcoholic fatty liver disease	12	PIK3R3|CASP3|SOCS3|SREBF1|IL6|PIK3R1|NDUFB1
65	5	KEGG Pathways	Renal cell carcinoma	12	RBX1|PIK3R3|CDKN1A|BRAF|PIK3R1
46	5	Reactome Pathways	TGF-beta receptor signaling activates SMADs	12	ITGAV|SMAD7|FBN1|UCHL5|ITGB1
103	7	GO Biological Process	Negative regulation of angiogenesis	13	DCN|SERPINE1|THBS1|CXCL10|STAT1|THBS2|PGK1
396	13	GO Biological Process	Histone modification	13	AURKA|KAT2B|ARID4B|KAT6B|HUWE1|BRCA2|IRF4|CDK1|SETD2|CHEK1|NSD1|BRCA1|RAD51
142	8	GO Biological Process	Regulation of smooth muscle cell proliferation	13	HMOX1|THBS1|STAT1|TLR4|CDKN1A|IL6|IL10|TNFAIP3
19	4	GO Biological Process	Positive regulation of endothelial cell apoptotic process	13	CCL2|THBS1|CD40LG|CD40
560	17	GO Molecular Function	Cell adhesion molecule binding	13	LAMB1|THBS1|ITGAV|PRDX1|ICAM1|ITGA1|CCNB2|ITGA5|FBN1|PRDX6|STAT1|CD40LG|GPNMB|ITGB1|LDHA|SIRPA|PDLIM5
24	4	Reactome Pathways	Other interleukin signaling	14	CSF1R|CASP3|CSF3R|SDC1
12	4	GO Molecular Function	RNA polymerase II CTD heptapeptide repeat kinase activity	15	CDK4|CDK6|CCNK|CDK1
152	9	GO Molecular Function	Protein phosphatase binding	15	CEACAM1|FLT4|STAT3|ITGA1|CSF1R|VCP|STAT1|PIK3R1|SIRPA
69	5	KEGG Pathways	Leishmaniasis	15	STAT1|FCGR3A|TLR4|ITGB1|IL10
37	4	KEGG Pathways	Primary immunodeficiency	15	TAP1|CD40LG|CD40|IL2RG
81	6	Reactome Pathways	Senescence-Associated Secretory Phenotype (SASP)	15	CDK4|STAT3|CDK6|UBE2C|CDKN1A|IL6
49	5	Reactome Pathways	TP53 Regulates Transcription of Cell Cycle Genes	15	AURKA|CCNE1|E2F1|CDK1|CDKN1A
119	7	Reactome Pathways	Transcriptional regulation by RUNX2	15	RBX1|CDK4|ITGA5|STAT1|CDK1|CDKN1A|WWTR1
148	8	GO Biological Process	Cellular response to insulin stimulus	16	CEACAM1|CDK4|PIK3R3|KAT2B|CFLAR|SREBF1|STAT1|PIK3R1
43	5	GO Biological Process	Cellular extravasation	16	CCL2|ICAM1|ITGA1|ITGB1|SIRPA
143	8	GO Cellular Component	Chromosome, telomeric region	16	RAD51AP1|MSH2|MCM4|FEN1|ATRX|BRCA2|CDK1|RAD51
38	4	KEGG Pathways	Homologous recombination	16	RPA3|XRCC2|BRCA2|BRCA1
26	4	Reactome Pathways	Purinergic signaling in leishmaniasis infection	17	HMOX1|C3AR1|ENTPD1|TXN
412	13	GO Biological Process	Developmental growth	18	AURKA|CFLAR|XRCC2|ATRX|KLF5|BRCA2|ITGB1|CDKN1A|CHEK1|WWTR1|STK3|ADM|PDLIM5
473	14	GO Biological Process	Cellular response to growth factor stimulus	18	CCL2|PDGFRA|THBS1|FLT4|SMAD7|STAT3|CASP3|CFLAR|FBN1|E2F1|TLR4|LRRC32|CD44|IL10
209	8	KEGG Pathways	Regulation of actin cytoskeleton	18	PDGFRA|ITGAV|PIK3R3|ITGA1|ITGA5|ITGB1|BRAF|PIK3R1
75	6	GO Biological Process	Regulation of tissue remodeling	19	CEACAM1|FLT4|CSF1R|GPNMB|IL6|TNFAIP3
407	13	GO Cellular Component	Collagen-containing extracellular matrix	19	DCN|LAMB1|SERPINE1|LAMC1|THBS1|ICAM1|COL6A3|CPA3|FBN1|TGM2|THBS2|COL4A1|FBLN2
27	4	Reactome Pathways	Syndecan interactions	19	THBS1|ITGAV|SDC1|ITGB1
27	4	Reactome Pathways	EGR2 and SOX10-mediated initiation of Schwann cell myelination	19	LAMB1|LAMC1|WWTR1|TEAD1
1049	22	GO Biological Process	Embryo development	23	LAMB1|MSH2|PDGFRA|ITGAV|CCNB2|ITGA5|CASP3|UGDH|FBN1|SOCS3|ALDH1A3|XRCC2|BRCA2|ITGB1|SETD2|CHEK1|TOP2A|IL10|BRCA1|STK3|TEAD1|ADM
253	10	GO Biological Process	Regulation of chromosome organization	23	NCAPG|KAT2B|NUF2|FEN1|ARID1A|UBE2C|UCHL5|DKC1|ATRX|TOP2A
2144	37	GO Molecular Function	Identical protein binding	23	CEACAM1|HMOX1|RELB|MSH2|PDGFRA|MDM2|THBS1|FLT4|PRDX1|STAT3|BCL2A1|CSF1R|GLUL|UGDH|FBN1|ALDH1A3|NME1|PRDX6|TAP1|VCP|STAT1|TLR4|TXN|CARD16|SRM|BRCA2|SDC1|MX1|TOP2A|HJURP|BRAF|WWTR1|STK3|LDHA|TIMELESS|TNFAIP3|RAD51
609	16	GO Cellular Component	Centrosome	24	AURKA|KIF23|SMAD7|CCNE1|KAT2B|CDK6|CCNB2|E2F1|TAP1|XRCC2|DTL|KIF2C|BRCA2|CDK1|CCNF|CHEK1
43	4	KEGG Pathways	Intestinal immune network for IgA production	24	CD40LG|CD40|IL6|IL10
368	12	GO Biological Process	Negative regulation of phosphorylation	25	CEACAM1|SMAD7|KAT2B|STAT3|NCOR1|CASP3|SOCS3|CDKN1A|WWTR1|SIRPA|TNFAIP3|SOCS1
48	5	GO Biological Process	Positive regulation of miRNA transcription	25	STAT3|SREBF1|KLF5|IL10|TEAD1
1094	24	GO Molecular Function	Protein dimerization activity	25	CEACAM1|HMOX1|AURKA|MSH2|PDGFRA|FLT4|STAT3|BCL2A1|CSF1R|ALDH1A3|CENPA|E2F1|TAP1|SREBF1|STAT1|SMC3|TLR4|TXN|SRM|ITGB1|TOP2A|IL10|WWTR1|PIK3R1
121	6	KEGG Pathways	Oocyte meiosis	25	RBX1|AURKA|CCNE1|CCNB2|SMC3|CDK1
208	9	GO Biological Process	Regulation of lymphocyte differentiation	27	SMAD7|ARID1A|HLA-DRB1|IL2RG|IRF4|IL15RA|IL10|BRAF|SOCS1
45	4	KEGG Pathways	Type II diabetes mellitus	27	PIK3R3|SOCS3|PIK3R1|SOCS1
232	9	Reactome Pathways	Mitotic Anaphase	28	LMNB1|NUF2|CCNB2|CENPA|UBE2C|SMC3|KIF2C|CDK1|CHMP2A
94	6	Reactome Pathways	Transcriptional regulation by RUNX3	28	JAG1|MDM2|KAT2B|CDKN1A|WWTR1|TEAD1
8	3	GO Biological Process	Negative regulation of plasminogen activation	29	SERPINE1|THBS1|PLAU
120	7	GO Biological Process	Regulation of interferon-gamma production	29	HAVCR2|CD276|HLA-DRB1|TLR4|CD14|IL10|SIRPA
25	4	GO Biological Process	Positive regulation of interferon-alpha production	29	STAT1|TLR4|IRF7|SETD2
436	13	GO Biological Process	Reproductive structure development	29	MSH2|PDGFRA|ARID4B|CASP3|SOCS3|ATRX|BRCA2|SDC1|CCNF|SETD2|IL10|STK3|ADM
375	12	GO Biological Process	Regulation of binding	29	HMOX1|AURKA|NME1|E2F1|TXN|CARD16|IRF4|CDKN1A|NSD1|IL10|HJURP|STK3
270	11	GO Molecular Function	Cytokine receptor binding	29	CCL2|SMAD7|ITGA5|CXCL10|CASP3|CFLAR|STAT1|CD40LG|IL6|IL10|PIK3R1
286	9	KEGG Pathways	MAPK signaling pathway	29	RELB|PDGFRA|FLT4|RASA1|CSF1R|CASP3|CD14|BRAF|STK3
11	3	Reactome Pathways	Condensation of Prometaphase Chromosomes	29	NCAPG|CCNB2|CDK1
121	7	GO Biological Process	Positive regulation of mitotic cell cycle	3	CDK4|MDM2|CDC25A|UBE2C|DTL|BRCA2|CDK1
82	6	GO Cellular Component	Condensed nuclear chromosome	32	NCAPG|SMC3|BRCA2|CHEK1|BRCA1|RAD51
26	4	GO Biological Process	Embryonic placenta morphogenesis	33	SOCS3|SETD2|IL10|ADM
216	9	GO Biological Process	Regulation of neuron apoptotic process	34	HMOX1|CCL2|MSH2|RASA1|ITGA1|CASP3|XRCC2|IL10|BRAF
62	5	Reactome Pathways	TP53 Regulates Transcription of DNA Repair Genes	34	MSH2|FANCI|CCNK|CHEK1|BRCA1
86	5	KEGG Pathways	Staphylococcus aureus infection	35	ICAM1|C3AR1|FCGR3A|IL10|FPR1
33	4	Reactome Pathways	Oncogene Induced Senescence	35	CDK4|MDM2|CDK6|E2F1
66	6	GO Molecular Function	Collagen binding	36	DCN|THBS1|SMAD7|ITGA1|ITGB1|CD44
27	4	GO Biological Process	Positive regulation of macrophage activation	37	THBS1|HAVCR2|TLR4|IL10
54	5	GO Biological Process	DNA-templated DNA replication maintenance of fidelity	39	ATRX|BRCA2|BRCA1|TIMELESS|RAD51
34	4	Reactome Pathways	Transcriptional Regulation by E2F6	39	E2F1|CHEK1|BRCA1|RAD51
28	4	GO Biological Process	Regulation of lipopolysaccharide-mediated signaling pathway	41	LY96|CARD16|CD14|TNFAIP3
30	4	UniProt Keywords	Cyclin	43	CCNE1|CCNB2|CCNK|CCNF
91	5	KEGG Pathways	TGF-beta signaling pathway	43	DCN|RBX1|THBS1|SMAD7|FBN1
91	5	KEGG Pathways	IL-17 signaling pathway	43	CCL2|CXCL10|CASP3|IL6|TNFAIP3
56	5	GO Biological Process	Regulation of centrosome cycle	44	AURKA|KAT2B|CCNF|BRCA1|CHMP2A
66	5	Reactome Pathways	G1/S DNA Damage Checkpoints	44	MDM2|CCNE1|CDC25A|CDKN1A|CHEK1
29	4	GO Biological Process	Positive regulation of vascular endothelial growth factor production	46	FLT4|C3AR1|IL6|BRCA1
105	6	Reactome Pathways	KEAP1-NFE2L2 pathway	46	HMOX1|RBX1|PRDX1|VCP|CDKN1A|BRCA1
229	9	GO Biological Process	Protein polyubiquitination	48	RBX1|MDM2|HUWE1|UBE2C|DTL|BRCA1|RNF111|TNFAIP3|UBE2T
175	8	GO Cellular Component	Condensed chromosome, centromeric region	49	NCAPG|KAT2B|NUF2|CENPA|KIF2C|ATRX|HJURP|CHMP2A
55	4	KEGG Pathways	Viral myocarditis	5	ICAM1|CASP3|CD40LG|CD40
14	3	Reactome Pathways	Interleukin-15 signaling	5	STAT3|IL2RG|IL15RA
58	5	GO Biological Process	Substrate adhesion-dependent cell spreading	51	LAMB1|LAMC1|ITGAV|BRAF|PIK3R1
135	7	GO Biological Process	Regulation of fat cell differentiation	51	JAG1|E2F1|KLF5|ASXL2|IL6|WWTR1|STK3
30	4	GO Biological Process	Negative regulation of cyclin-dependent protein serine/threonine kinase activity	51	KAT2B|CASP3|CDKN1A|TNFAIP3
30	4	GO Biological Process	Liver regeneration	51	HMOX1|AURKA|IL6|IL10
288	10	GO Biological Process	Negative regulation of cell migration	54	DCN|HMOX1|SERPINE1|CCL2|JAG1|THBS1|SMAD7|ARID4B|STAT3|BRAF
95	6	GO Biological Process	Regulation of interleukin-1 beta production	55	STAT3|TLR4|CARD16|IL6|SIRPA|TNFAIP3
138	7	GO Biological Process	Regulation of endothelial cell proliferation	58	HMOX1|CCL2|THBS1|FLT4|STAT3|STAT1|IL10
61	5	GO Biological Process	Toll-like receptor signaling pathway	6	LY96|HAVCR2|CD40|TLR4|CD14
32	4	GO Biological Process	Negative regulation of type I interferon production	6	RELB|HAVCR2|IL10|SIRPA
754	17	GO Biological Process	Innate immune response	6	RELB|CCL2|PRDX1|IFNAR1|LY96|CSF1R|CXCL10|HAVCR2|STAT1|FCGR3A|CD40|TLR4|IRF7|MX1|CD14|SETD2|SIRPA
139	7	GO Biological Process	Negative regulation of epithelial cell proliferation	6	CEACAM1|CCL2|THBS1|CDK6|STAT1|BRCA2|STK3
100	5	KEGG Pathways	T cell receptor signaling pathway	6	CDK4|PIK3R3|CD40LG|IL10|PIK3R1
16	3	Reactome Pathways	Transcription of E2F targets under negative control by p107 (RBL1) and p130 (RBL2) in complex with HDAC1	64	LIN9|E2F1|CDK1
988	20	GO Biological Process	Regulation of catabolic process	65	DCN|HMOX1|RBX1|AURKA|CDK4|MDM2|SMAD7|STAT3|NCOR1|CASP3|E2F1|SREBF1|VCP|DTL|UCHL5|DKC1|ITGB1|IL6|IL10|TNFAIP3
12	3	GO Biological Process	Mitotic DNA replication	65	MCM4|BRCA2|RAD51
28	3	KEGG Pathways	Hippo signaling pathway - multiple species	69	WWTR1|STK3|TEAD1
422	12	GO Biological Process	Response to xenobiotic stimulus	71	HMOX1|TXN2|CDK4|THBS1|CASP3|E2F1|SREBF1|STAT1|CDK1|IL10|BRAF|RAD51
2103	33	GO Biological Process	Regulation of localization	71	CEACAM1|HMOX1|SERPINE1|CCL2|THBS1|ITGAV|CCNE1|KAT2B|CCR1|CXCL10|GLUL|HUWE1|SREBF1|VCP|HLA-DRB1|TGM2|DKC1|TLR4|IL2RG|TXN|SDC1|CDK1|ERO1A|ITGB1|IL15RA|CD14|IL6|SETD2|BRAF|WWTR1|PIK3R1|CHMP2A|SIRPA
361	11	GO Biological Process	Regulation of response to biotic stimulus	72	CEACAM1|LY96|HAVCR2|HLA-DRB1|STAT1|TLR4|CARD16|IRF7|CD14|TNFAIP3|SOCS1
34	4	GO Biological Process	Regulation of interleukin-4 production	72	HAVCR2|HLA-DRB1|CD40LG|IRF4
24	4	STRING Clusters	Mixed, incl. Spindle elongation, and Outer kinetochore	72	AURKA|CCNB2|KIF2C|TOP2A
65	5	GO Biological Process	Positive regulation of interleukin-8 production	76	SERPINE1|STAT3|TLR4|CD14|IL6
195	8	GO Biological Process	Protein localization to nucleus	77	MDM2|LMNB1|STAT3|TXN|CDKN1A|PIK3R1|STK3|KPNA2
13	3	GO Biological Process	Epigenetic maintenance of chromatin in transcription-competent conformation	77	KAT2B|ARID1A|CHEK1
13	3	GO Biological Process	Cellular response to interleukin-17	77	STAT3|CXCL10|SOCS3
35	4	GO Biological Process	Postreplication repair	78	MSH2|VCP|DTL|BRCA1
1247	23	GO Biological Process	Proteolysis	78	RBX1|AURKA|MDM2|CPA3|CASP3|CFLAR|PMAIP1|HUWE1|UBE2C|VCP|TGM2|DTL|UCHL5|PLAU|PGK1|CDK1|ERO1A|CCNF|BRCA1|WWTR1|RNF111|CHMP2A|TNFAIP3
35	4	GO Biological Process	Negative regulation of interleukin-1 production	78	CEACAM1|CARD16|IL10|TNFAIP3
478	11	KEGG Pathways	Herpes simplex virus 1 infection	79	CCL2|PIK3R3|IFNAR1|ITGA5|CASP3|SOCS3|TAP1|STAT1|IRF7|IL6|PIK3R1
104	6	GO Biological Process	Regulation of phagocytosis	8	CCL2|ITGAV|TGM2|IL2RG|IL15RA|SIRPA
104	6	GO Biological Process	DNA conformation change	8	RFC2|MCM4|ATRX|RFC3|TOP2A|RAD51
79	5	Reactome Pathways	Signaling by MET	82	LAMB1|LAMC1|STAT3|ITGB1|PIK3R1
498	13	GO Biological Process	Muscle structure development	84	JAG1|PDGFRA|SMAD7|COL6A3|CXCL10|CASP3|CFLAR|KLF5|SDC1|CDK1|ITGB1|ADM|PDLIM5
283	9	Reactome Pathways	MAPK1/MAPK3 signaling	85	RBX1|PDGFRA|RASA1|IL3RA|IL2RG|CDK1|IL6|BRAF|PIK3R1
106	6	GO Biological Process	Hematopoietic progenitor cell differentiation	87	PDGFRA|FLT4|CDK6|CSF1R|TOP2A|BRAF
371	11	GO Biological Process	Regulation of body fluid levels	87	CEACAM1|SERPINE1|PDGFRA|THBS1|NME1|CD40LG|ENTPD1|CD40|PLAU|IL6|ADM
14	3	GO Biological Process	DNA damage response, signal transduction by p53 class mediator resulting in transcription of p21 class mediator	9	FOXM1|BRCA2|CDKN1A
14	3	GO Biological Process	Sertoli cell development	9	ARID4B|ATRX|SDC1
14	3	GO Biological Process	Positive regulation of extrinsic apoptotic signaling pathway via death domain receptors	9	THBS1|PMAIP1|STK3
46	4	Reactome Pathways	Heme signaling	9	HMOX1|NCOR1|LY96|TLR4
19	3	Reactome Pathways	Nuclear events stimulated by ALK signaling in cancer	9	RBX1|STAT3|BCL2A1
37	4	GO Biological Process	Cellular response to alkaloid	92	CASP3|TGM2|CHEK1|RAD51
1434	25	GO Biological Process	Negative regulation of RNA metabolic process	93	RELB|MDM2|SMAD7|CCNE1|KAT2B|ARID4B|STAT3|CDK6|NCOR1|KAT6B|PA2G4|FOXM1|E2F1|SREBF1|STAT1|DKC1|ATRX|TXN|KLF5|IRF7|IL6|NSD1|BRCA1|WWTR1|TIMELESS
314	10	GO Biological Process	Non-membrane-bounded organelle assembly	93	AURKA|PDGFRA|KIF23|SQLE|NCOR1|CCNB2|CFLAR|CENPA|SMC3|ITGB1
68	4	KEGG Pathways	Central carbon metabolism in cancer	94	PDGFRA|PIK3R3|PIK3R1|LDHA
308	10	GO Cellular Component	Secretory granule membrane	98	CEACAM1|CD68|ITGAV|C3AR1|PLAU|CD14|CD44|MGAM|FPR1|SIRPA
38	4	GO Biological Process	Inflammatory response to antigenic stimulus	99	CD68|HLA-DRB1|FCGR3A|IL10
317	10	GO Biological Process	Cellular response to external stimulus	99	HMOX1|TXN2|CD68|GLUL|PMAIP1|SREBF1|CD40|TLR4|CDKN1A|CHEK1
2	2	GO Biological Process	Negative regulation of natural killer cell mediated cytotoxicity directed against tumor cell target	102	CEACAM1|HAVCR2
27	4	STRING Clusters	Elastic fibre formation, and Transforming growth factor beta receptor complex assembly	106	DCN|FBN1|LRRC32|FBLN2
14	3	GO Cellular Component	Protein complex involved in cell-matrix adhesion	107	LAMB1|LAMC1|PLAU
1038	20	GO Biological Process	Negative regulation of protein metabolic process	109	CEACAM1|SERPINE1|THBS1|ITGAV|SMAD7|KAT2B|COL6A3|CASP3|SOCS3|UCHL5|PLAU|CARD16|CDKN1A|CD44|IL10|BRCA1|WWTR1|SIRPA|TNFAIP3|SOCS1
1719	28	GO Biological Process	Cell development	113	AURKA|LAMB1|MSH2|JAG1|PDGFRA|LAMC1|ITGAV|ARID4B|ICAM1|CDK6|ITGA1|CSF1R|CASP3|CFLAR|UGDH|ATRX|TLR4|KLF5|BRCA2|SDC1|CDK1|ITGB1|IL6|SETD2|BRAF|PIK3R1|ADM|PDLIM5
238	8	Reactome Pathways	Chromatin modifying enzymes	113	CDK4|KAT2B|ARID4B|NCOR1|KAT6B|ARID1A|SETD2|NSD1
16	3	GO Biological Process	Meiotic spindle organization	119	AURKA|CCNB2|ATRX
16	3	GO Biological Process	Replicative senescence	119	SERPINE1|CDKN1A|CHEK1
16	3	GO Biological Process	Negative regulation of miRNA maturation	119	STAT3|NCOR1|IL6
16	3	GO Biological Process	Regulation of hepatocyte proliferation	119	CEACAM1|CFLAR|TNFAIP3
2	2	GO Cellular Component	Integrin alpha1-beta1 complex	12	ITGA1|ITGB1
739	16	GO Biological Process	Regulation of proteolysis	122	RBX1|AURKA|SERPINE1|MDM2|THBS1|SMAD7|STAT3|COL6A3|CFLAR|PMAIP1|VCP|UCHL5|PLAU|CARD16|CD44|IL10
41	4	GO Biological Process	Interstrand cross-link repair	123	RAD51AP1|FANCI|VCP|RAD51
127	7	GO Molecular Function	Growth factor binding	124	PDGFRA|THBS1|ITGAV|FLT4|IL2RG|COL4A1|LRRC32
22	3	Reactome Pathways	Deregulated CDK5 triggers multiple neurodegenerative pathways in Alzheimers disease models	124	LMNB1|PRDX1|CDC25A
36	3	KEGG Pathways	African trypanosomiasis	125	ICAM1|IL6|IL10
10	3	STRING Clusters	Defective binding of RB1 mutants to E2F1,(E2F2, E2F3)	126	CDK4|CCNE1|E2F1
52	4	Reactome Pathways	Intrinsic Pathway for Apoptosis	128	STAT3|CASP3|PMAIP1|E2F1
77	5	GO Biological Process	Regulation of tyrosine phosphorylation of STAT protein	138	CSF1R|SOCS3|CD40|IL6|SOCS1
169	7	GO Biological Process	Regulation of endothelial cell migration	151	DCN|CEACAM1|HMOX1|THBS1|FLT4|GLUL|CD40
44	4	GO Biological Process	Endodermal cell differentiation	153	LAMB1|ITGAV|ITGA5|SETD2
18	3	GO Biological Process	Positive regulation of nitric-oxide synthase biosynthetic process	153	CCL2|STAT1|TLR4
122	6	GO Biological Process	Mitotic sister chromatid segregation	155	NCAPG|KIF23|NUF2|SMC3|KIF2C|CHMP2A
3	2	GO Biological Process	Negative regulation of myoblast fusion	155	CXCL10|CFLAR
56	4	Reactome Pathways	Interleukin-12 family signaling	16	LMNB1|STAT3|STAT1|IL10
172	7	GO Biological Process	Response to temperature stimulus	163	HMOX1|THBS1|CXCL10|VCP|ERO1A|CD14|ADM
57	4	Reactome Pathways	Chemokine receptors bind chemokines	168	CCL2|CCR1|CXCL10|ACKR2
285	9	GO Biological Process	Response to steroid hormone	171	THBS1|CASP3|CFLAR|ARID1A|SREBF1|SDC1|IL6|IL10|ADM
19	3	GO Biological Process	Positive regulation of macrophage chemotaxis	172	THBS1|CSF1R|C3AR1
46	4	GO Biological Process	Negative regulation of blood coagulation	172	CEACAM1|SERPINE1|PDGFRA|PLAU
83	4	KEGG Pathways	Rheumatoid arthritis	175	CCL2|ICAM1|TLR4|IL6
58	4	Reactome Pathways	Constitutive Signaling by NOTCH1 PEST Domain Mutants	177	RBX1|JAG1|KAT2B|NCOR1
126	6	GO Biological Process	Meiosis I	178	AURKA|CCNE1|CCNB2|BRCA2|TOP2A|RAD51
551	13	GO Biological Process	Regulation of vesicle-mediated transport	18	CEACAM1|HMOX1|SERPINE1|CCL2|ITGAV|TGM2|IL2RG|SDC1|IL15RA|CD14|BRAF|CHMP2A|SIRPA
128	6	GO Biological Process	Regulation of chromosome segregation	191	NCAPG|KAT2B|NUF2|ARID1A|UBE2C|KIF2C
265	8	Reactome Pathways	Signaling by Nuclear Receptors	192	PIK3R3|KAT2B|NCOR1|ALDH1A3|SREBF1|SMC3|PIK3R1|KPNA2
20	3	GO Biological Process	Regulation of monocyte differentiation	193	CDK6|HLA-DRB1|IRF7
129	6	GO Biological Process	Positive regulation of DNA repair	196	RAD51AP1|ARID1A|FOXM1|UCHL5|BRCA1|TIMELESS
419	11	GO Biological Process	Gland development	196	HMOX1|AURKA|PDGFRA|CSF1R|CCNB2|ALDH1A3|NME1|TGM2|IL6|IL10|BRAF
356	10	GO Biological Process	Response to virus	203	CDK6|IFNAR1|CXCL10|PMAIP1|STAT1|CD40|IRF7|MX1|IL6|SETD2
44	3	KEGG Pathways	Carbohydrate digestion and absorption	204	PIK3R3|PIK3R1|MGAM
425	11	GO Biological Process	Transmembrane receptor protein tyrosine kinase signaling pathway	215	PDGFRA|FLT4|PIK3R3|STAT3|RASA1|CSF1R|CASP3|SREBF1|COL4A1|BRAF|PIK3R1
105	5	Reactome Pathways	Antigen processing-Cross presentation	215	ITGAV|LY96|TAP1|TLR4|CD14
4	2	GO Biological Process	Negative regulation of dendritic cell antigen processing and presentation	216	CD68|THBS1
4	2	GO Biological Process	Regulation of nucleotide-binding oligomerization domain containing 1 signaling pathway	216	TLR4|TNFAIP3
2467	35	GO Biological Process	Cellular component assembly	219	AURKA|LAMB1|PDGFRA|MDM2|LAMC1|KIF23|LMNB1|SMAD7|SQLE|NCOR1|KAT6B|CCNB2|ITGA5|CFLAR|UGDH|ALDH1A3|CENPA|UBE2C|VCP|HLA-DRB1|SMC3|TGM2|CD40|ATRX|KLF5|CDK1|ITGB1|HJURP|BRAF|WWTR1|STK3|TEAD1|CHMP2A|NDUFB1|RAD51
134	6	GO Biological Process	Myeloid leukocyte differentiation	228	RELB|CSF1R|HLA-DRB1|IRF4|PIK3R1|SOCS1
179	7	GO Cellular Component	Ruffle	228	ITGAV|CDK6|RASA1|ITGA5|NME1|TLR4|ITGB1
107	5	Reactome Pathways	Post-translational protein phosphorylation	23	LAMB1|LAMC1|FSTL1|FBN1|IL6
22	3	GO Biological Process	T-helper 1 type immune response	235	RELB|HLA-DRB1|TLR4
90	5	GO Biological Process	Leukocyte homeostasis	24	CCNB2|CASP3|PMAIP1|IL6|TNFAIP3
1820	28	UniProt Keywords	Transferase	242	RBX1|AURKA|PDGFRA|CDK4|MDM2|FLT4|KAT2B|CDK6|CSF1R|KAT6B|GLUL|NME1|HUWE1|UBE2C|PRIM1|TGM2|PGK1|SRM|CDK1|SETD2|CHEK1|NSD1|BRCA1|BRAF|STK3|RNF111|TNFAIP3|UBE2T
65	4	Reactome Pathways	FOXO-mediated transcription	243	KAT2B|SREBF1|TXN|CDKN1A
411	10	Reactome Pathways	SARS-CoV Infections	245	RBX1|ARID4B|IFNAR1|VCP|STAT1|SDC1|ITGB1|IRF7|KPNA2|CHMP2A
137	6	GO Biological Process	Response to glucose	251	TXN2|THBS1|ICAM1|GLUL|CASP3|SREBF1
189	7	GO Biological Process	Regulation of stress-activated MAPK cascade	254	FLT4|PRDX1|NCOR1|FOXM1|TLR4|STK3|SIRPA
190	7	GO Biological Process	Epithelial cell development	26	JAG1|ARID4B|ICAM1|CDK6|ATRX|KLF5|SDC1
53	4	GO Biological Process	Regulation of platelet activation	26	CEACAM1|PDGFRA|TLR4|IL6
92	5	GO Biological Process	Protein localization to chromosome	26	MSH2|CENPA|ATRX|BRCA2|CDK1
53	4	GO Biological Process	Protein kinase B signaling	26	CCL2|PIK3R3|CD40|STK3
23	3	GO Biological Process	Positive regulation of regulatory T cell differentiation	26	HLA-DRB1|IL2RG|SOCS1
1049	19	GO Biological Process	Positive regulation of cellular component organization	26	DCN|AURKA|SERPINE1|RAD51AP1|NCAPG|FEN1|CFLAR|PMAIP1|VCP|THBS2|UCHL5|DKC1|ATRX|TLR4|SDC1|CD14|IL6|BRAF|PIK3R1
508	12	GO Biological Process	Cellular response to organic cyclic compound	26	CCL2|CDK4|CASP3|CFLAR|ARID1A|STAT1|TGM2|CDK1|CHEK1|IL10|BRCA1|RAD51
92	5	GO Biological Process	DNA biosynthetic process	26	LIN9|VCP|DTL|DKC1|RFC3
23	3	GO Biological Process	Positive regulation of monocyte chemotaxis	26	SERPINE1|CCR1|CXCL10
93	5	GO Biological Process	Cellular response to leukemia inhibitory factor	267	SMAD7|ICAM1|SOCS3|SRM|KLF5
5	2	GO Biological Process	Strand invasion	282	XRCC2|RAD51
55	4	GO Biological Process	B cell activation involved in immune response	287	MSH2|CD40LG|TLR4|IL6
55	4	GO Biological Process	ERK1 and ERK2 cascade	287	ITGAV|TLR4|CDK1|BRAF
378	10	GO Biological Process	Proteasomal protein catabolic process	288	RBX1|AURKA|MDM2|PMAIP1|HUWE1|UBE2C|VCP|DTL|CCNF|WWTR1
314	9	GO Biological Process	Regulation of cellular response to growth factor stimulus	291	DCN|THBS1|SMAD7|ARID4B|ITGA5|FSTL1|CFLAR|FBN1|RNF111
94	5	UniProt Keywords	Chemotaxis	292	CCL2|PDGFRA|C3AR1|CXCL10|FPR1
1960	31	GO Molecular Function	Molecular function regulator activity	294	SERPINE1|CCL2|JAG1|CDK4|SMAD7|CCNE1|PIK3R3|KAT2B|RASA1|CCNB2|COL6A3|CXCL10|CASP3|CFLAR|FBN1|SOCS3|VCP|UCHL5|CD40LG|CARD16|GPNMB|CCNK|CCNF|CDKN1A|IL6|IL10|PIK3R1|STK3|ADM|SIRPA|SOCS1
900	17	GO Biological Process	Peptidyl-amino acid modification	295	DCN|AURKA|PDGFRA|MDM2|FLT4|KAT2B|ARID4B|CSF1R|KAT6B|CLSPN|BRCA2|IRF4|CDK1|ERO1A|SETD2|CHEK1|BRAF
143	6	GO Biological Process	Regulation of proteasomal ubiquitin-dependent protein catabolic process	295	RBX1|AURKA|MDM2|SMAD7|VCP|UCHL5
143	6	GO Biological Process	Regulation of peptidyl-serine phosphorylation	295	SMAD7|TXN|IL6|NSD1|CD44|BRAF
143	6	GO Biological Process	Regulation of reactive oxygen species metabolic process	295	THBS1|CFLAR|FOXM1|TLR4|CDKN1A|BRCA1
255	8	GO Biological Process	Regulation of I-kappaB kinase/NF-kappaB signaling	302	HMOX1|CFLAR|HLA-DRB1|STAT1|CD40|TLR4|CARD16|TNFAIP3
97	5	GO Biological Process	Mitotic spindle organization	305	AURKA|KIF23|NUF2|VCP|SMC3
25	3	GO Biological Process	Negative regulation of regulated secretory pathway	305	CEACAM1|HMOX1|BRAF
25	3	GO Biological Process	Negative regulation of vascular associated smooth muscle cell proliferation	305	HMOX1|CDKN1A|IL10
199	7	GO Biological Process	Response to tumor necrosis factor	313	CCL2|THBS1|CASP3|STAT1|CD40|CD14|BRCA1
1218	21	GO Cellular Component	Membrane protein complex	321	ITGAV|PIK3R3|ITGA1|LY96|ITGA5|CASP3|CFLAR|SOCS3|TAP1|VCP|HLA-DRB1|FCGR3A|CD40|TLR4|ITGB1|CD14|IL6|PIK3R1|CHMP2A|NDUFB1|SOCS1
201	7	GO Biological Process	Positive regulation of cytosolic calcium ion concentration	33	PDGFRA|ITGAV|CCR1|C3AR1|ACKR2|ADM|FPR1
99	5	GO Biological Process	B cell mediated immunity	33	MSH2|FCGR3A|CD40LG|CD40|IRF7
58	4	GO Biological Process	Sprouting angiogenesis	331	THBS1|FLT4|PIK3R3|ITGB1
58	4	GO Biological Process	Regulation of interferon-beta production	331	RELB|TLR4|IRF7|SIRPA
913	17	GO Biological Process	Nucleobase-containing compound biosynthetic process	331	ARID4B|STAT3|UGDH|LIN9|NME1|E2F1|SREBF1|PRIM1|VCP|DTL|DKC1|ATRX|RFC3|CCNK|SETD2|PIK3R1|NDUFB1
148	6	GO Biological Process	Intracellular receptor signaling pathway	335	STAT3|ARID1A|SREBF1|TLR4|IRF7|TNFAIP3
100	5	GO Biological Process	Positive regulation of myeloid cell differentiation	339	JAG1|STAT3|CCR1|HLA-DRB1|STAT1
584	14	GO Molecular Function	Chromatin binding	34	MSH2|KAT2B|STAT3|CENPA|SREBF1|STAT1|SMC3|ATRX|CDK1|ASXL2|NSD1|TOP2A|RAD51|UBE2T
39	4	GO Molecular Function	Protein-disulfide reductase activity	34	TXN2|PGK1|TXN|ERO1A
203	7	GO Biological Process	Activation of protein kinase activity	344	CLSPN|FBN1|CD40LG|TXN|CCNK|CDKN1A|STK3
5	2	GO Cellular Component	Cul4B-RING E3 ubiquitin ligase complex	346	RBX1|DTL
517	12	GO Cellular Component	Transcription regulator complex	35	RELB|CDK4|MDM2|SMAD7|STAT3|NCOR1|LIN9|E2F1|STAT1|KLF5|WWTR1|TEAD1
6	2	GO Biological Process	Regulation of metanephric nephron tubule epithelial cell differentiation	351	STAT1|WWTR1
6	2	GO Biological Process	Positive regulation of apoptotic DNA fragmentation	351	CASP3|IL6
74	4	Reactome Pathways	Nuclear Envelope (NE) Reassembly	355	LMNB1|CCNB2|CDK1|CHMP2A
27	3	GO Biological Process	Defense response to protozoan	357	CD40|IRF4|IL10
330	9	GO Biological Process	Regulation of small molecule metabolic process	375	CEACAM1|KAT2B|STAT3|NCOR1|PMAIP1|SREBF1|VCP|BRCA1|ADM
10	2	Reactome Pathways	MAPK3 (ERK1) activation	379	CDK1|IL6
37	3	Reactome Pathways	Fanconi Anemia Pathway	383	RPA3|FANCI|UBE2T
37	3	Reactome Pathways	Early SARS-CoV-2 Infection Events	383	VCP|SDC1|CHMP2A
98	5	GO Cellular Component	Basement membrane	386	LAMB1|LAMC1|FBN1|THBS2|COL4A1
320	9	GO Cellular Component	Membrane raft	386	HMOX1|ICAM1|MALL|ITGA1|CASP3|CFLAR|PGK1|ITGB1|CD14
28	3	GO Biological Process	Response to lipoprotein particle	388	CD68|TLR4|ITGB1
104	5	GO Biological Process	Regulation of pattern recognition receptor signaling pathway	388	TLR4|IRF4|IRF7|CD14|TNFAIP3
105	5	GO Biological Process	Regulation of signal transduction by p53 class mediator	4	AURKA|MDM2|PMAIP1|CHEK1|CD44
9523	98	GO Cellular Component	Membrane	403	CEACAM1|HMOX1|LAMB1|SERPINE1|MSH2|CD68|NCAPG|JAG1|PDGFRA|CDK4|MDM2|THBS1|ITGAV|LMNB1|FLT4|MCM4|SMAD7|PIK3R3|STAT3|ICAM1|SQLE|BCL2A1|NCOR1|IFNAR1|NUF2|MALL|RASA1|ITGA1|LY96|CSF1R|CCNB2|ITGA5|COL6A3|CCR1|C3AR1|PA2G4|FEN1|CXCL10|GLUL|FANCI|CASP3|HAVCR2|CFLAR|CD276|PMAIP1|IL3RA|SOCS3|NME1|HUWE1|PRDX6|TAP1|SREBF1|UBE2C|PRIM1|VCP|HLA-DRB1|TGM2|DTL|FCGR3A|DKC1|CD40LG|ENTPD1|KIF2C|CD40|PLAU|CSF3R|PGK1|TL…
242	7	Reactome Pathways	Neddylation	403	RBX1|SOCS3|VCP|DTL|CCNF|CDKN1A|BRCA1
38	3	Reactome Pathways	Apoptotic cleavage of cellular proteins	406	LMNB1|CASP3|CLSPN
63	4	GO Biological Process	Histone H3 acetylation	418	KAT2B|KAT6B|BRCA2|IRF4
63	4	GO Biological Process	Cardiac cell development	418	JAG1|PDGFRA|CDK1|PDLIM5
29	3	GO Biological Process	DNA replication initiation	42	MCM4|CCNE1|PRIM1
29	3	GO Biological Process	Cellular response to gamma radiation	42	MDM2|CDKN1A|RAD51
157	6	GO Biological Process	Positive regulation of NF-kappaB transcription factor activity	424	STAT3|CFLAR|CD40LG|CD40|TLR4|CARD16
7	2	GO Biological Process	TRIF-dependent toll-like receptor signaling pathway	428	CD40|TLR4
7	2	GO Biological Process	Negative regulation of centriole replication	428	KAT2B|BRCA1
7	2	GO Biological Process	Regulation of blood vessel remodeling	428	CEACAM1|FLT4
7	2	GO Biological Process	interleukin-27-mediated signaling pathway	428	STAT1|MX1
111	4	KEGG Pathways	Leukocyte transendothelial migration	429	PIK3R3|ICAM1|ITGB1|PIK3R1
39	3	Reactome Pathways	Ovarian tumor domain proteases	429	VCP|CDK1|TNFAIP3
39	3	Reactome Pathways	Transcriptional Regulation by VENTX	429	CSF1R|UBE2C|IL6
64	4	GO Biological Process	Striated muscle cell development	432	PDGFRA|CFLAR|SDC1|ITGB1
64	4	GO Biological Process	Protein K48-linked ubiquitination	432	RBX1|UBE2C|TNFAIP3|UBE2T
30	3	GO Biological Process	Mismatch repair	449	RPA3|MSH2|SETD2
30	3	GO Biological Process	Basement membrane organization	449	LAMB1|COL4A1|ITGB1
1489	25	GO Molecular Function	Signaling receptor activity	459	PDGFRA|ITGAV|FLT4|STAT3|ICAM1|IFNAR1|LY96|CSF1R|CCR1|C3AR1|IL3RA|SREBF1|HLA-DRB1|FCGR3A|CD40|CSF3R|TLR4|IL2RG|ITGB1|IL15RA|CD14|CD44|ACKR2|FPR1|TNFRSF9
208	7	GO Cellular Component	DNA packaging complex	461	NCAPG|NUF2|KAT6B|ARID1A|CENPA|SMC3|IRF4
3	2	GO Molecular Function	NEDD8 ligase activity	466	RBX1|MDM2
62	3	KEGG Pathways	Cytosolic DNA-sensing pathway	466	CXCL10|IRF7|IL6
154	6	GO Cellular Component	Azurophil granule	47	CD68|C3AR1|PA2G4|PRDX6|VCP|FPR1
162	6	GO Biological Process	Morphogenesis of a branching epithelium	48	SOCS3|TGM2|COL4A1|IL10|ADM|TIMELESS
12	2	Reactome Pathways	HSF1 activation	485	RPA3|VCP
12	2	Reactome Pathways	HDR through MMEJ (alt-NHEJ)	485	FEN1|BRCA2
29	3	GO Cellular Component	Nuclear replication fork	497	RPA3|PRIM1|TIMELESS
1839	27	UniProt Keywords	Secreted	498	DCN|CEACAM1|LAMB1|SERPINE1|CCL2|LAMC1|THBS1|FLT4|LY96|COL6A3|FSTL1|CXCL10|FBN1|FCGR3A|CD40LG|CD40|PLAU|CSF3R|TXN|COL4A1|SDC1|IL15RA|FBLN2|CD14|IL6|IL10|ADM

## Sheet: Table S3
Gene	Fold change	P-value
CDC25A	2.23457	5.09e-09
CDK1	2.14355	5.73e-09
LDHA	2.04202	8.95e-09
RAD51AP1	2	9.88e-09
CHEK1	2.18859	2.11e-08
CCNB2	2.36199	2.32e-08
HJURP	2.18859	2.34e-08
KIF20A	1.81252	2.37e-08
GTSE1	2.01391	2.57e-08
DTL	2.08493	2.93e-08
SKA1	2.15846	3.02e-08
CCNA2	2.02792	3.15e-08
CCNB1	1.89212	3.2e-08
PKM	1.62113	4.28e-08
KIF23	1.83147	5.57e-08
MCM4	1.87514	7.69e-08
CDCA8	2.07053	8.54e-08
CENPA	2.15846	1.1e-07
UBE2C	2.01391	1.4e-07
TOP2A	1.87774	1.52e-07
KPNA2	1.54328	1.94e-07
AURKA	1.63694	2.16e-07
FOXM1	1.96156	2.26e-07
XRCC2	2.15846	2.88e-07
NDUFA2	1.27987	3.08e-07
RBX1	1.23971	4e-07
NME1	1.81378	4.04e-07
NCAPG	1.73628	4.26e-07
E2F1	2.26577	4.39e-07
SLC1A5	1.58667	4.62e-07
CLSPN	2.08493	4.85e-07
RRM2	1.97383	5.01e-07
UBE2T	2.01391	5.26e-07
CCNE1	1.97931	5.8e-07
CCNF	1.73748	6.02e-07
KAT6A	0.757858	6.31e-07
LMNB1	1.62113	6.63e-07
TPX2	1.90132	7.11e-07
FANCI	1.86736	7.55e-07
LATS1	0.731536	8.33e-07
EXO1	2.05623	9.08e-07
CDK4	2.14355	9.82e-07
TXN	1.86219	1.1e-06
RFC3	1.88165	1.35e-06
FEN1	2.02792	1.4e-06
HK2	2.36199	1.41e-06
PRDX6	1.73989	1.5e-06
COX5B	1.27103	1.71e-06
PFKP	1.73027	1.92e-06
CXCL11	4.25748	2.24e-06
HSD11B1	4.56305	2.4e-06
MKI67	1.82008	2.44e-06
DNA2	1.83783	2.59e-06
BUB1	1.66209	2.78e-06
CDC20	1.75321	2.91e-06
TIMELESS	1.752	3.05e-06
GPNMB	2.42839	3.61e-06
SOD1	1.45902	3.86e-06
BUB1B	1.9917	3.9e-06
ATOX1	1.43396	4.09e-06
MCM2	1.8226	4.58e-06
TPI1	1.79005	5.22e-06
PCLAF	1.91454	5.47e-06
CD163	3.53081	5.49e-06
ATM	0.730016	6.19e-06
PA2G4	1.43893	6.2e-06
EZH2	1.57026	6.44e-06
PLK1	1.69584	6.95e-06
CDCA5	1.91322	8.16e-06
BIRC5	1.6644	8.45e-06
LOX	3.55537	9.32e-06
MTHFD2	1.56157	9.75e-06
PGK1	1.62676	1.09e-05
RFC4	1.61217	1.28e-05
RPA3	1.54542	1.33e-05
AURKB	1.85703	1.63e-05
ALDOA	1.49692	1.67e-05
NUF2	2.54912	1.71e-05
NEK2	1.57571	1.85e-05
RICTOR	0.791686	2.14e-05
PCNA	1.68179	2.15e-05
PRDX1	1.51152	2.41e-05
RAD51	1.54864	2.92e-05
DKC1	1.43197	3.59e-05
STAT4	0.533663	3.65e-05
RAD54L	1.83401	3.82e-05
TTK	2.34567	3.86e-05
CDH1	0.450625	3.9e-05
NEIL3	2.31338	3.92e-05
NDUFB1	1.23971	4.14e-05
COL6A3	2.15846	4.55e-05
TXN2	1.21757	4.9e-05
CCR1	1.98206	5.84e-05
GMPS	1.337	6.33e-05
CXCL10	2.2974	8.31e-05
MGA	0.864537	9.36e-05
TUBG1	1.41912	0.000102
LRRC32	2.21914	0.000104
PRIM1	1.64376	0.00011
JAK1	0.804966	0.000111
SUPT16H	1.30677	0.000155
CCL21	0.397768	0.000165
BRCA1	1.44193	0.000178
WEE1	1.79378	0.000183
SIRPA	1.56482	0.000196
SIGLEC5	0.493116	0.000212
FCGR3A/B	3.16017	0.000215
SF3B1	0.83047	0.00022
CACYBP	1.43594	0.000221
TNFSF11	0.571173	0.000222
RAD54B	2.05623	0.000238
LAMC2	0.604578	0.00024
STIP1	1.24057	0.000257
KIF2C	1.67597	0.000259
GZMH	2.02792	0.000262
EME1	1.56049	0.000276
SAV1	0.721464	0.000278
FLT4	0.510152	0.000288
MYBL2	1.69819	0.000289
FPR1	2.08493	0.000395
ARID1A	0.836826	0.0004
RFC2	1.44493	0.000412
GLUL	1.72548	0.000464
CD6	0.567621	0.000464
TBRG4	1.26138	0.000543
FAM30A	0.185565	0.000563
CHEK2	1.49381	0.000565
GRAP2	0.548666	0.000691
PLAU	1.85318	0.000729
UCHL5	1.29325	0.00081
CD68	1.74715	0.000822
EIF4EBP1	1.29235	0.000883
ZAP70	0.617709	0.000897
CD22	0.615572	0.00091
MNDA	2.12874	0.000946
BIRC3	0.700764	0.00096
MDM2	1.7593	0.000988
BRAF	0.842647	0.00101
IDH1	1.32225	0.00104
CD40LG	0.444421	0.00106
ATF7IP	0.810565	0.0011
BRCA2	1.28967	0.00113
SSRP1	1.26488	0.00113
H2AX	1.47734	0.00115
PARP2	1.22519	0.00115
RUVBL1	1.38032	0.00123
APC	0.840314	0.00126
SIN3A	0.869345	0.00129
POLE	1.38799	0.00141
FSTL1	1.63694	0.00171
TNFSF14	0.592957	0.00172
ITGB5	2.23457	0.00178
MS4A4A	1.90528	0.00185
MSH2	1.45095	0.00187
ARID1B	0.766841	0.00199
KAT2B	0.785128	0.00201
TCF7	0.547906	0.00213
LIG1	1.25963	0.00216
CDK2	1.35285	0.00218
THBS2	2.25012	0.00219
SRM	1.33145	0.00225
IGFBP3	0.651122	0.00225
OAS1	1.66209	0.00235
MAP3K14	0.73255	0.00238
IL7	0.624598	0.00242
IL3RA	0.713507	0.00255
LAMB1	1.59107	0.0026
MST1R	0.643495	0.00268
SETD2	0.851454	0.00271
LIN9	1.25614	0.0031
CMKLR1	1.39862	0.00316
FBN1	1.76663	0.00349
HMGA1	1.42701	0.00385
TRAT1	0.618138	0.00403
PNOC	0.684442	0.0041
ERN1	0.692075	0.00433
C3AR1	1.48658	0.00456
CD28	0.613442	0.0046
ITGB2	1.34723	0.00465
PDCD1 [PD-1]	0.628507	0.00468
TFDP1	1.29684	0.00481
RPTOR	0.798852	0.00484
PMAIP1	1.5768	0.00491
IRF3	0.83047	0.00496
KDM5A	0.885154	0.00514
IL7R	0.602904	0.00525
PTPRC	0.818469	0.00534
CHMP2A	1.18921	0.00565
ADM	1.76786	0.00569
JAK3	0.803294	0.00576
SQLE	1.32225	0.0058
TJP1	0.743807	0.00584
IL4R	0.638164	0.00595
ERO1A	1.24057	0.00603
LAMTOR2	1.21251	0.0062
CXCL9	1.85446	0.00649
ACKR3	1.43296	0.00664
GPX1	1.28254	0.00667
IL27RA	0.657471	0.00671
PDPK1	0.824162	0.00715
BLM	1.25876	0.00721
TAP1	1.26488	0.00728
CD14	1.65061	0.00744
HAVCR2 [TIM3]	1.41421	0.00762
EIF2AK3	0.730016	0.00769
FZD4	0.725979	0.0078
SMS	1.32317	0.00788
AIMP2	1.31403	0.00802
SERPINE1	1.9711	0.00811
PTGS2	0.639493	0.00813
PDCD1LG2 [PD-L2]	1.40639	0.00844
TAZ	0.80107	0.00849
LTB	0.643495	0.0087
RAC3	1.46815	0.00875
PRKACA	1.12896	0.00876
HLA-E	0.797745	0.00876
IL6ST	0.726483	0.00883
TGFB2	0.731029	0.00901
SOX7	0.711039	0.00937
CASP3	1.33793	0.00939
BYSL	1.34071	0.0096
FLT3	0.595841	0.00972
CCR7	0.640824	0.01
ARID4B	0.860353	0.0102
KDM6A	0.839731	0.0111
IRF7	0.756808	0.0112
ITPR1	0.733567	0.0118
P4HA2	1.60882	0.012
TNFSF8	0.661586	0.012
CD3E	0.661586	0.0121
SELL	0.633756	0.0124
BCL2A1	1.76174	0.0125
ACSL3	1.45599	0.0125
RNF111	0.900002	0.0126
TEAD2	0.659297	0.0128
ANGPT2	0.75054	0.0129
CRK	0.791686	0.0131
CD247 [CD3 zeta]	0.719966	0.0131
ITGA11	1.63014	0.0133
ASXL2	0.871154	0.0136
SKIL	0.81169	0.0138
SDC1	0.531816	0.0148
BMPR2	0.778625	0.0152
TYROBP	1.52203	0.018
PTEN	0.80107	0.0183
SH2D1A	0.610473	0.0192
SREBF1	1.20748	0.0202
IDH2	1.33053	0.0203
LAT	0.643049	0.0205
IGF1R	0.738157	0.0207
OSMR	0.760489	0.0208
MX1	1.47529	0.0212
NCOR1	0.863938	0.0219
CCND2	0.75054	0.0221
COL4A1	1.39959	0.0231
KLRG1	0.711039	0.0235
MALL	0.616854	0.0239
ITGB1	1.31312	0.024
RBL1	1.23542	0.0242
COL6A1	1.44293	0.025
CCS	0.780245	0.0253
ABCC1	0.869947	0.0259
OAS3	1.40347	0.0263
VEGFB	0.889459	0.0268
KLRB1	0.64038	0.0269
FOXP3	0.656106	0.027
CREB1	0.838568	0.028
NKG7	1.54114	0.029
PARD3	0.700278	0.029
ASH1L	0.855595	0.0295
CYFIP1	1.38223	0.0297
TRRAP	0.887611	0.0303
SNAI1	0.720964	0.031
CDK6	1.4025	0.0314
TRAF6	0.887611	0.0314
NOS3	0.759436	0.0314
CD3G	0.707597	0.0315
JAK2	0.819037	0.0316
CD53	0.811127	0.0321
CBX2	1.49796	0.0326
RB1CC1	0.871758	0.0331
GLUD2	1.21167	0.0335
POU5F1	0.741747	0.0339
ALDH1A3	1.67481	0.0341
PIK3R5	0.765779	0.0342
TP53	1.17528	0.0344
STAT1	1.34071	0.0348
CDK12	0.902501	0.0355
AKT1S1	1.36415	0.0359
NCOA2	0.873573	0.0373
CSF1R	1.31951	0.0378
SOCS1	0.764188	0.0378
JMJD1C	0.832199	0.0381
KDM1A	1.232	0.0383
NT5E	0.772711	0.0384
KMT2A	0.866938	0.0386
FZD1	1.36604	0.0388
ITK	0.719467	0.0398
PPAN	0.805524	0.0402
HCK	1.37173	0.0409
BLK	0.744839	0.0413
ICOS	0.639936	0.0415
GZMA	1.41618	0.0419
BRIP1	1.40639	0.0419
SLC7A5	1.3113	0.0426
JUN	0.743291	0.0432
TOX4	0.925946	0.0436
REL	1.44894	0.0443
CD3D	0.700278	0.045
KDM3B	0.880869	0.0454
PTPN6	0.794985	0.0463
ROCK2	0.859161	0.0476
SPHK2	0.831046	0.0477
CCNT1	1.23799	0.0497
BCL2L1 [BCL-xL]	1.29954	0.05
VWF	0.781328	0.0505
GZMB	1.54649	0.0519
KAT6B	0.885768	0.0519
LCK	0.794985	0.053
TGM2	1.37078	0.0545
TNFSF13B	0.752623	0.0566
PDGFRA	1.47836	0.0568
PARP3	1.37173	0.0568
GSR	1.15109	0.0574
WNT5A	0.635516	0.0574
CD274 [PD-L1]	1.27899	0.0583
SMC3	1.08222	0.0584
CD276 [B7-H3]	1.32685	0.0597
EDN1	0.809442	0.0626
PRKCA	0.785128	0.0627
KMT2D	0.890693	0.0632
HMOX1	1.35754	0.0634
GNLY	1.48658	0.064
TXNRD2	0.874785	0.0644
CTLA4	0.70466	0.0652
PSMB7	1.17202	0.0653
IL15RA	1.19997	0.0672
GREM1	0.730522	0.0682
CGAS	1.17202	0.0693
LAMC1	1.18345	0.0714
XBP1	0.678772	0.0725
CREBBP	0.876606	0.0744
CD47	0.89751	0.075
CTNNA1	1.17609	0.0758
ACKR2	0.767373	0.0771
PFKFB3	1.23713	0.0781
FOXP1	0.798298	0.0789
EP300	0.895025	0.0805
CD34	0.820173	0.0826
TPD52	0.767905	0.0869
TP73	1.74352	0.0885
IL15	0.843231	0.0895
LILRB2	1.32042	0.0896
ITGA1	0.84792	0.0903
CDH5	0.79664	0.0912
KLF5	0.80107	0.0928
IDO1	1.42208	0.0938
NOTCH3	0.803294	0.0946
BCL2	0.772175	0.0959
DCN	1.48658	0.0966
TIGIT	0.76631	0.0971
MAP3K7	0.87843	0.0985
EGFR	0.760489	0.0986
DOCK2	0.872363	0.0992
SKP2	1.12662	0.101
NCF1	0.774319	0.101
PIK3CD	0.823591	0.103
TGFBR2	0.82645	0.104
FGFR2	0.738669	0.104
FZD8	0.752102	0.107
CPT2	1.07848	0.108
BAX	1.1321	0.111
CD8B	0.758384	0.111
NCR1	0.682074	0.111
CCL19	0.723467	0.112
SORD	1.25614	0.116
LY96	1.14552	0.116
IL2RB	0.785673	0.116
ENTPD1	1.232	0.118
PGF	0.742776	0.12
CPA3	0.785673	0.121
ESR2	1.39959	0.122
PARP1	1.17528	0.123
ATF4	0.888843	0.125
COL4A2	1.29146	0.126
PBRM1	0.954687	0.126
PIK3R1	0.906262	0.128
CCL5	1.31403	0.129
MCL1	0.813379	0.13
PRF1	1.27544	0.131
MAPK1	0.918913	0.131
LTA	1.23799	0.134
IKBKG	0.847332	0.135
E2F2	1.27456	0.136
FANCA	1.2033	0.137
NFAM1	1.21926	0.138
EIF4G1	1.12896	0.138
CXCR4	0.825878	0.139
STING1	0.828171	0.142
ITGAV	1.18345	0.143
MAML2	0.859756	0.147
EPC1	0.875391	0.149
PLA2G4A	0.852044	0.152
RELB	1.09278	0.154
ATG2B	0.894405	0.155
P4HB	1.18591	0.159
STAT3	0.882703	0.162
LAG3	1.35379	0.165
MMP9	1.21588	0.165
MS4A1	0.847332	0.166
EPAS1	0.842647	0.166
ROCK1	0.926588	0.168
HSPB1	1.23456	0.17
GSTM4	0.828171	0.17
COL6A2	1.30858	0.172
CTNND1	0.89131	0.174
BCAP31	1.12584	0.176
PSMB9	1.12975	0.178
GABPA	1.16473	0.18
GALNT3	0.76897	0.18
FOS	0.70466	0.184
SNAI2	1.29684	0.185
VCP	1.06238	0.187
CD19	0.882091	0.189
PTGER3	0.797192	0.192
AGO2	0.874179	0.195
CCL4	1.28432	0.198
CD27	0.859756	0.199
IFNGR2	1.11729	0.2
ATRX	0.927231	0.206
CHD8	0.923382	0.206
SOCS3	0.798298	0.206
ATXN7	0.922742	0.207
NSD1	0.951714	0.21
NKX3-1	0.839731	0.211
IL10	1.27015	0.212
CCR5	1.26225	0.212
ITGAL	0.849096	0.212
FANCD2	1.08975	0.214
AKT3	0.843231	0.214
TET2	0.900626	0.215
IL2RG	0.921464	0.217
HUWE1	1.07051	0.225
NCF2	1.19416	0.226
KLRK1	1.29325	0.229
LTBP1	1.23114	0.238
DUSP6	0.875998	0.239
STK4	0.937766	0.243
STAG2	0.924663	0.248
ITPR3	0.894405	0.25
GNAI3	1.05966	0.251
COP1	1.05511	0.252
CD300A	1.19582	0.253
KRAS	1.1042	0.253
TERF2IP	0.927873	0.253
OAS2	1.13761	0.256
ITGAX	1.17691	0.258
LTBR	1.20247	0.26
TAPBP	0.927231	0.26
KDR	0.835667	0.26
NFE2L2	1.0677	0.266
HLA-B	0.880259	0.268
TPSAB1/B2	0.767905	0.28
VEGFC	0.88148	0.282
ABCC4	0.88454	0.287
SOS1	1.08749	0.289
TOX2	0.82302	0.289
PIK3R3	1.089	0.29
LAMTOR4	0.924663	0.294
WWTR1	0.871154	0.295
IQGAP1	1.06903	0.297
IRF4	1.22944	0.303
IFNAR1	1.07699	0.304
CDKN1A	1.17854	0.306
LAIR1	1.12896	0.306
CDH11	1.15029	0.307
CCND1	0.896888	0.307
FBLN2	1.21757	0.309
CYBB	1.12975	0.309
PTGER2	1.23713	0.311
CD40	1.10957	0.313
HIF1A	1.13288	0.317
CD84	0.923382	0.32
TEAD1	0.894405	0.32
TLR4	1.10114	0.321
IL12RB1	0.911933	0.321
PTGER4	0.865137	0.322
ADH1A	0.782954	0.323
GSK3B	0.959464	0.325
MAPK3	0.921464	0.336
TNFRSF17	1.20497	0.343
VEGFA	1.16554	0.343
TNF	0.886996	0.344
WRAP53	1.06932	0.345
CFLAR	0.918276	0.355
SMAD7	0.909408	0.36
ATF2	0.945009	0.368
PLCG2	1.09962	0.372
CCNK	0.964398	0.372
IL6	0.793884	0.372
FGFR1	0.888843	0.381
HDAC1	0.90689	0.382
KLRD1	0.824734	0.384
JUP	1.17283	0.386
CD86	1.1274	0.388
JAG1	0.916369	0.391
MYD88	1.05212	0.395
ITGAM	1.12584	0.397
CD8A	0.834509	0.397
LAMTOR1	0.971846	0.398
CTSW	0.859161	0.403
CSF3R	1.15109	0.405
B2M	0.922103	0.406
MTOR	0.924023	0.415
ATR	0.970836	0.417
ABI1	0.934781	0.417
AGO4	0.941087	0.421
GABARAP	1.04529	0.423
RIMKLB	0.885768	0.423
UGDH	1.09657	0.424
IFNAR2	0.944747	0.424
SQSTM1	1.11574	0.425
CSF2RB	0.907519	0.429
FGF7	0.866938	0.432
FASLG	1.15109	0.436
PTCH1	1.11497	0.436
ZEB1	0.933033	0.436
ATG4B	1.04529	0.437
ATG101	1.07177	0.439
KEAP1	1.10038	0.441
TBX21	0.882703	0.455
FRMD6	1.16473	0.459
RBBP5	1.05132	0.464
ESR1	0.888843	0.47
HLA-C	0.905006	0.476
CARD11	1.06836	0.478
ICAM1	1.07773	0.479
PHB	0.916369	0.481
YAP1	0.913831	0.484
TRAF1	0.907519	0.487
CTNNB1	0.946976	0.496
TNFAIP3	0.941087	0.499
MAPK8	0.94875	0.503
NFKB2	0.921464	0.507
ELOVL5	1.07326	0.508
IL2RA	1.10267	0.514
CCR2	0.898132	0.514
FCRL2	0.875391	0.529
TGFB3	0.905006	0.536
NFATC2	0.946648	0.555
PRDX2	1.07998	0.556
SPIB	0.926588	0.56
MAP2K1	0.939327	0.569
ERBB2	0.936467	0.57
FMOD	0.931095	0.581
FBLIM1	0.921464	0.582
PIK3R4	1.04855	0.583
TGFB1	0.928517	0.59
MYL9	1.08298	0.593
ATP7A	0.947896	0.593
BAD	0.936337	0.593
ABL1	0.938416	0.6
TNFRSF18	0.895025	0.602
PDK1	0.946517	0.612
SPINT2	0.932386	0.612
DNMT1	1.05738	0.613
NRAS	0.96788	0.616
NF1	0.971038	0.619
PTCH2	0.93045	0.619
CD44	1.05037	0.621
HLA-A	0.958201	0.621
ADORA2A	0.95621	0.627
HLA-DRB1	1.08147	0.629
FLT1	1.089	0.632
BMPR1A	0.960928	0.633
MAPK13	1.06164	0.641
DICER1	0.966606	0.645
CD38	1.059	0.649
SPINT1	0.946779	0.65
MLST8	1.02925	0.657
MAPK14	1.02776	0.661
RASA1	0.97252	0.662
CEACAM1	0.918913	0.664
CXCR6	1.08523	0.665
SYK	0.952836	0.667
RAF1	1.01361	0.671
DOCK1	0.951912	0.676
MAFG	0.956476	0.684
PIK3R2	0.949145	0.685
CHUK	0.956343	0.688
AXL	1.07699	0.69
LAMA4	1.08373	0.697
ARID4A	0.967746	0.699
STK3	0.971779	0.702
PLCB3	0.967612	0.702
BHLHE40	1.04348	0.708
NBL1	1.07148	0.732
THBS1	0.914465	0.74
PARVA	1.04674	0.744
LYN	0.97522	0.754
NCK1	1.01508	0.758
WWC1	0.948882	0.768
PDLIM5	0.974139	0.771
RB1	0.974004	0.775
B4GALT1	0.9652	0.777
CD4	0.969155	0.78
CAV1	1.0421	0.786
ARID2	0.986096	0.794
HRAS	1.03922	0.798
ZMYM2	0.977318	0.799
FAS	0.972722	0.801
AKT1	1.01248	0.803
RRAGC	0.978199	0.804
SH3PXD2A	1.03987	0.806
TCL1A	0.927873	0.811
FZD7	1.03548	0.821
RUNX1	1.02002	0.831
ITGA5	0.964999	0.833
ACTG2	0.943896	0.836
TOX	1.02648	0.846
EOMES	1.03778	0.854
CCL2	0.966271	0.858
TAP2	0.988149	0.863
NFKB1	1.01473	0.864
PDGFRB	1.02804	0.871
AKT2	1.00723	0.875
PSMB10	0.98514	0.883
ITGB3	1.02186	0.885
BRMS1	0.990549	0.887
CDKN2A	0.983093	0.887
MAP2K2	1.01129	0.888
PIK3CA	0.99103	0.9
CXXC5	1.016	0.902
BTK	1.01213	0.906
CLOCK	1.00723	0.917
CCR4	1.01974	0.921
SMO	1.01312	0.927
IL10RA	1.00856	0.927
TCOF1	1.00448	0.928
PIK3CB	1.0052	0.94
IL21R	1.00814	0.941
MYC	0.988902	0.941
HLA-DQA1	0.928517	0.941
VAV1	1.00269	0.958
SLIT2	1.00658	0.961
TNS1	0.993754	0.962
WASF2	0.996706	0.963
TNFRSF9	0.995339	0.965
PRKCB	0.996644	0.971
GLUD1	0.997024	0.972
MLH1	0.997909	0.975
EGLN3	0.995926	0.975
CSF2RA	0.99663	0.977
IRF1	0.996589	0.977
NUDT2	1.00247	0.978
XCL1/2	0.995463	0.982
CD80	1.00132	0.993
GZMK	1.00048	0.998
PAK2	1	1

## Sheet: Table S4
# background genes	# genes	category	description	FDR value	genes
6357	226	GO Biological Process	Cellular response to stimulus	2.34e-40	RB1CC1|RFC2|TXN2|RBX1|SUPT16H|MYBL2|NKG7|SERPINE1|RPA3|TNFSF8|RAD51AP1|OAS3|KLRB1|LOX|MSH2|FLT3|SNAI1|CCR7|CD68|PARP2|APC|CDK4|MDM2|BRIP1|BLK|CCL21|POU5F1|CCND2|SLC7A5|CDH1|FLT4|MCM4|TYROBP|CCNE1|PRDX1|LIG1|IL27RA|BIRC3|KAT2B|IL7|NEIL3|ZAP70|MCM2|KAT6A|CDK6|KLRG1|CDK2|BCL2A1|TP53|SOD1|NUF2|ACKR3|OSMR|GZMA|CDCA5|SSRP1|ATM|CSF1R|BUB1B|FZD1|HK2|REL|TRAT1|CCR1|ITGB5|MST1R|RICTOR|NOS3|PCLAF|PLK1|CRK|C…
658	75	Reactome Pathways	Cell Cycle	1.36e-34	RFC2|RBX1|AURKA|MYBL2|RPA3|TUBG1|NCAPG|CCNB1|CDK4|MDM2|BRIP1|KIF23|CCND2|LMNB1|MCM4|CCNE1|LIG1|MCM2|CDK6|CDK2|TP53|NUF2|CDCA5|ATM|SKA1|BUB1B|CCNB2|PLK1|TPX2|BIRC5|BUB1|CDC25A|FEN1|MCM7|CLSPN|AURKB|RUVBL1|POLE|LIN9|CENPA|FOXM1|E2F1|BLM|UBE2C|PRIM1|DNA2|RRM2|EXO1|NEK2|DKC1|KIF2C|CDC20|CDCA8|ATRX|RBL1|TFDP1|PCNA|RFC3|BRCA2|JAK2|CHEK2|RFC4|KIF20A|CDK1|CHEK1|WEE1|PRKCA|TOP2A|HJURP|GTSE1|BRCA1|H2AX|CHM…
1108	91	GO Biological Process	Regulation of cell cycle	7.86e-33	AURKA|RPA3|RAD51AP1|MSH2|NCAPG|CCNB1|APC|CDK4|MDM2|TBRG4|BRIP1|KIF23|CCND2|CCNT1|CCNE1|BIRC3|KAT2B|CDK6|CDK2|TP53|NUF2|CDCA5|ATM|BUB1B|CCNB2|PCLAF|PLK1|TPX2|BIRC5|BUB1|CDC25A|FEN1|RPTOR|CASP3|CLSPN|AURKB|ROCK2|RUVBL1|EZH2|ARID1A|CD28|LIN9|EIF4EBP1|FOXM1|E2F1|BLM|UBE2C|DNA2|TRRAP|RRM2|TGFB2|DTL|NEK2|UCHL5|PTGS2|MKI67|TTK|JUN|PTEN|CDC20|CDCA8|ATRX|RBL1|TFDP1|BRCA2|GPNMB|CHEK2|EME1|KIF20A|SIN3A|CDK1…
2399	128	UniProt Keywords	Ubl conjugation	7.64e-32	CD22|SUPT16H|AURKA|MYBL2|AIMP2|RPA3|TPI1|MSH2|FLT3|SNAI1|CCNB1|APC|MDM2|BLK|POU5F1|KIF23|CCND2|LMNB1|SLC7A5|CDH1|CCNT1|MCM4|CCNE1|PRDX1|BIRC3|ARID4B|ZAP70|MCM2|KAT6A|SQLE|NCOR1|TP53|SOD1|ACKR3|CDCA5|SSRP1|CSF1R|BUB1B|FZD1|MST1R|PCLAF|PLK1|TPX2|BIRC5|BUB1|PA2G4|CDC25A|ITPR1|MCM7|GLUL|CBX2|FANCI|CLSPN|AURKB|RUVBL1|EZH2|PKM|KDM3B|LIN9|PDCD1|SF3B1|CENPA|NME1|EIF4EBP1|FOXM1|PDPK1|BLM|UBE2C|STIP1|TRRAP…
2019	111	GO Biological Process	Cellular response to organic substance	4.85e-27	MYBL2|SERPINE1|LOX|FLT3|CCR7|CD68|APC|CDK4|MDM2|BRIP1|CCL21|POU5F1|SLC7A5|CDH1|FLT4|IL27RA|BIRC3|KAT2B|IL7|MCM2|TP53|SOD1|ACKR3|OSMR|ATM|CSF1R|HK2|CCR1|ITGB5|MST1R|NOS3|CRK|CXCL10|IL7R|CXCL11|EIF2AK3|RPTOR|MCM7|CASP3|VEGFB|HAVCR2|ANGPT2|ROCK2|EZH2|PKM|ARID1A|CD6|FBN1|IL3RA|TCF7|PDPK1|E2F1|BLM|SREBF1|TJP1|STAT4|STIP1|STAT1|CXCL9|COL6A1|TGFB2|PTGS2|CACYBP|MNDA|LAMTOR2|JUN|BMPR2|COL4A1|HCK|SRM|PFKP|…
1572	95	GO Biological Process	Cellular response to stress	5.39e-25	RFC2|RBX1|SUPT16H|RPA3|RAD51AP1|MSH2|PARP2|APC|MDM2|BRIP1|BLK|SLC7A5|MCM4|PRDX1|LIG1|NEIL3|MCM2|KAT6A|CDK2|BCL2A1|TP53|SOD1|CDCA5|SSRP1|ATM|HK2|NOS3|PCLAF|PLK1|FEN1|CXCL10|ITPR1|EIF2AK3|RPTOR|MCM7|GLUL|FANCI|CASP3|CLSPN|RUVBL1|EZH2|POLE|PMAIP1|RAD54B|FOXM1|E2F1|BLM|SREBF1|DNA2|XRCC2|TRRAP|EXO1|DTL|UCHL5|PTGS2|MNDA|JUN|PTEN|PGK1|ATRX|BMPR2|PCNA|RFC3|BRCA2|JAK2|CHEK2|RFC4|EME1|SIN3A|CDK1|ERO1A|IRF7…
1518	93	GO Biological Process	Intracellular signal transduction	8.4e-26	RBX1|OAS3|LOX|MSH2|CCR7|APC|MDM2|BRIP1|BLK|TYROBP|BIRC3|ZAP70|CDK2|BCL2A1|TP53|NUF2|ACKR3|ATM|CSF1R|BUB1B|REL|CCR1|RICTOR|NOS3|PLK1|BIRC5|BUB1|RAC3|ITPR1|EIF2AK3|RPTOR|CASP3|CLSPN|AURKB|ROCK2|SAV1|CD28|FBN1|PMAIP1|GRAP2|EIF4EBP1|FOXM1|PDPK1|E2F1|BLM|DNA2|CD3E|DTL|FCGR3A|LAMTOR2|TTK|JUN|PTEN|CDC20|ATRX|BRCA2|IGFBP3|JAK2|CHEK2|ASH1L|EME1|CDK1|LAT|ERO1A|IRF7|TNFSF11|CREB1|CHEK1|PTPN6|PIK3R5|ITK|ERN1…
968	75	GO Biological Process	Chromosome organization	9.93e-25	RFC2|SUPT16H|RPA3|MSH2|SNAI1|TUBG1|NCAPG|CCNB1|BRIP1|KIF23|LMNB1|MCM4|CCNE1|KAT2B|ARID4B|MCM2|KAT6A|NCOR1|TP53|NUF2|CDCA5|SSRP1|ATM|BUB1B|PLK1|BIRC5|BUB1|FEN1|MCM7|CBX2|AURKB|RUVBL1|EZH2|ARID1A|KDM3B|SF3B1|RAD54B|CENPA|BLM|DNA2|TRRAP|EXO1|NEK2|UCHL5|DKC1|KIF2C|CDC20|CDCA8|ATRX|RBL1|FOXP3|KDM6A|PCNA|RFC3|BRCA2|JAK2|ASH1L|RFC4|CDK1|JMJD1C|KDM5A|KDM1A|SETD2|CHEK1|HMGA1|TOP2A|HJURP|BRCA1|H2AX|KMT2A|L…
1669	97	GO Biological Process	Regulation of cell population proliferation	1.57e-24	RB1CC1|CD22|LAMB1|AIMP2|RPA3|TNFSF8|FLT3|CCNB1|APC|CDK4|MDM2|TBRG4|BRIP1|BLK|CCND2|SLC7A5|FLT4|TYROBP|CCNE1|IL27RA|KAT2B|IL7|LAMC2|ZAP70|CDK6|SQLE|CDK2|TP53|ACKR3|OSMR|ATM|CSF1R|MST1R|NOS3|BIRC5|SOX7|CXCL10|IL7R|CXCL11|RPTOR|GLUL|CASP3|VEGFB|HAVCR2|EZH2|CD6|SAV1|CD28|NME1|FOXM1|PDPK1|E2F1|TJP1|STAT4|STAT1|CD3E|CXCL9|TGFB2|PTGS2|FCGR3A|MNDA|TTK|CD40LG|JUN|PTEN|CDC20|PLAU|BMPR2|TFDP1|HCK|FOXP3|HLA-…
1979	105	Reactome Pathways	Immune System	4.89e-24	CD22|RBX1|TNFSF8|OAS3|KLRB1|FLT3|CD68|BLK|KIF23|LMNB1|CDH1|TYROBP|IL27RA|BIRC3|IL7|ZAP70|KLRG1|TP53|SOD1|OSMR|CSF1R|REL|TRAT1|CCR1|ITGB5|RICTOR|NOS3|CRK|CD3D|BIRC5|C3AR1|PA2G4|CXCL10|IL7R|ITPR1|CASP3|HAVCR2|ICOS|PKM|CD28|IL3RA|PDCD1|GRAP2|PRDX6|PDPK1|TAP1|UBE2C|STAT4|STAT1|CD3E|CD247|PTGS2|FCGR3A|MNDA|LAMTOR2|CD40LG|SH2D1A|JUN|PTEN|KIF2C|CDC20|PLAU|TXN|HCK|HLA-E|SDC1|IL6ST|JAK2|KIF20A|LAT|IL4R|IT…
785	67	GO Biological Process	DNA metabolic process	8.36e-24	RFC2|RBX1|SUPT16H|RPA3|RAD51AP1|LOX|MSH2|PARP2|NT5E|BRIP1|MCM4|CCNE1|LIG1|NEIL3|MCM2|CDK2|TP53|CDCA5|SSRP1|ATM|PCLAF|FEN1|MCM7|FANCI|CLSPN|RUVBL1|EZH2|POLE|LIN9|RAD54B|NME1|TCF7|FOXM1|BLM|PRIM1|DNA2|XRCC2|TRRAP|RRM2|EXO1|DTL|UCHL5|DKC1|CD40LG|ATRX|FOXP3|PCNA|RFC3|BRCA2|CHEK2|RFC4|EME1|SIN3A|CDK1|SETD2|CHEK1|HMGA1|TOP2A|BRCA1|H2AX|KMT2A|KPNA2|ATF7IP|TIMELESS|RNF111|RAD51|UBE2T
2540	119	Reactome Pathways	Signal Transduction	8.51e-24	RBX1|LAMB1|SERPINE1|FLT3|SNAI1|CCR7|APC|CDK4|MDM2|CCL21|LMNB1|CDH1|CCNT1|FLT4|CCNE1|BIRC3|KAT2B|LAMC2|ZAP70|CDK2|NCOR1|TP53|NUF2|ACKR3|SKA1|BUB1B|FZD1|COL6A3|FSTL1|TRAT1|CCR1|ITGB5|MST1R|RICTOR|NOS3|PLK1|CRK|BIRC5|PNOC|SOX7|C3AR1|BUB1|RAC3|CXCL10|ITPR1|CXCL11|RPTOR|CBX2|CASP3|VEGFB|AURKB|ROCK2|RUVBL1|ICOS|EZH2|SAV1|CD28|FBN1|IL3RA|ALDH1A3|CENPA|GRAP2|TCF7|EIF4EBP1|PDPK1|E2F1|SREBF1|TJP1|STIP1|TRR…
5506	183	GO Cellular Component	Protein-containing complex	1.12e-23	RB1CC1|RFC2|RBX1|SUPT16H|AURKA|MYBL2|LAMB1|AIMP2|SERPINE1|RPA3|RAD51AP1|BYSL|LOX|MSH2|FLT3|TUBG1|NCAPG|NDUFA2|PPAN|CCNB1|APC|CDK4|MDM2|COX5B|BRIP1|POU5F1|KIF23|CCND2|SLC7A5|CDH1|CCNT1|FLT4|MCM4|CCNE1|IL27RA|BIRC3|KAT2B|LAMC2|ARID4B|ZAP70|MCM2|KAT6A|CDK6|CDK2|NCOR1|TP53|SOD1|NUF2|OSMR|SSRP1|ATM|SKA1|CSF1R|BUB1B|FZD1|CCNB2|REL|COL6A3|TRAT1|ITGB5|MST1R|RICTOR|PLK1|CRK|CD3D|BIRC5|RAC3|FEN1|ITPR1|RPTO…
1651	94	GO Biological Process	Regulation of cell death	5.36e-23	RB1CC1|AURKA|MYBL2|AIMP2|SERPINE1|LOX|MSH2|FLT3|SNAI1|CCR7|PARP2|APC|MDM2|BLK|CCL21|CCND2|SLC7A5|FLT4|TYROBP|IL27RA|BIRC3|IL7|BCL2A1|TP53|SOD1|ACKR3|GZMA|ATM|CSF1R|FZD1|FSTL1|RICTOR|NOS3|PLK1|BIRC5|PA2G4|CXCL10|IL7R|EIF2AK3|CASP3|VEGFB|AURKB|RUVBL1|SAV1|CD28|PMAIP1|ALDH1A3|PDCD1|NME1|PDPK1|E2F1|TJP1|XRCC2|TRRAP|STAT1|CD3E|TGFB2|PTGS2|MNDA|CD40LG|JUN|PTEN|TXN|HCK|IGFBP3|IL6ST|JAK2|GPNMB|CHEK2|AKT1…
1560	90	GO Biological Process	Regulation of protein modification process	3.57e-22	RB1CC1|RBX1|AIMP2|LOX|FLT3|CCR7|CCNB1|APC|CCL21|CCND2|CCNT1|FLT4|CCNE1|BIRC3|KAT2B|IL7|TP53|SOD1|ATM|CSF1R|BUB1B|FZD1|CCNB2|MST1R|RICTOR|PLK1|TPX2|BIRC5|CDC25A|EIF2AK3|RPTOR|FANCI|CASP3|VEGFB|CLSPN|AURKB|ROCK2|EZH2|CD6|FBN1|SF3B1|PDPK1|BLM|SREBF1|UBE2C|CD3E|TGFB2|PTGS2|TTK|CD40LG|JUN|PTEN|CDC20|CDCA8|ATRX|TXN|BMPR2|PARD3|FOXP3|IGFBP3|IL6ST|JAK2|GPNMB|CHEK2|AKT1S1|SIN3A|LAT|CCNF|ITGB2|TNFSF11|KDM5…
3114	129	GO Biological Process	Positive regulation of cellular metabolic process	8.85e-22	RB1CC1|RFC2|RBX1|SUPT16H|AURKA|MYBL2|TNFSF8|RAD51AP1|MSH2|FLT3|SNAI1|CCR7|CCNB1|MDM2|CCL21|POU5F1|CCND2|CDH1|CCNT1|FLT4|TYROBP|KAT2B|ARID4B|KAT6A|CDK2|TP53|SOD1|ATM|CSF1R|FZD1|REL|MST1R|RICTOR|NOS3|PLK1|TPX2|BIRC5|SOX7|CXCL10|EIF2AK3|RPTOR|CASP3|VEGFB|CLSPN|AURKB|ROCK2|RUVBL1|EZH2|PKM|ARID1A|CD6|CD28|FBN1|PMAIP1|SF3B1|PRDX6|FOXM1|PDPK1|E2F1|BLM|SREBF1|ACSL3|DNA2|STAT4|TRRAP|STAT1|CD3E|TGFB2|NEK2|…
2131	104	GO Biological Process	Positive regulation of response to stimulus	3.24e-21	RB1CC1|NKG7|LAMB1|SERPINE1|RAD51AP1|MSH2|FLT3|CCR7|BLK|CCL21|POU5F1|FLT4|TYROBP|IL27RA|BIRC3|IL7|ZAP70|TP53|SOD1|ACKR3|OSMR|ATM|CSF1R|REL|TRAT1|CCR1|MST1R|RICTOR|NOS3|CRK|CD3D|BIRC5|C3AR1|CXCL10|IL7R|RPTOR|VEGFB|HAVCR2|AURKB|ROCK2|RUVBL1|EZH2|ARID1A|CD28|FBN1|PMAIP1|FOXM1|TRRAP|CD3E|CD247|TGFB2|UCHL5|PTGS2|MNDA|LAMTOR2|TTK|SH2D1A|JUN|PTEN|PLAU|CDCA8|TXN|BMPR2|HCK|FOXP3|HLA-E|PCNA|IGFBP3|IL6ST|JAK…
1702	92	Reactome Pathways	Disease	7.25e-21	RFC2|RBX1|SUPT16H|RPA3|RAD51AP1|MSH2|FLT3|APC|NT5E|CDK4|MDM2|BRIP1|CCND2|LMNB1|CDH1|CCNT1|CCNE1|PRDX1|LIG1|KAT2B|ARID4B|NEIL3|CDK6|CDK2|BCL2A1|NCOR1|TP53|SSRP1|ATM|TRAT1|RICTOR|CRK|C3AR1|CDC25A|FEN1|ITPR1|EIF2AK3|ROCK2|ICOS|EZH2|CD28|PDCD1|PDPK1|E2F1|BLM|TJP1|UBE2C|PRIM1|DNA2|CD163|XRCC2|STAT1|CD247|EXO1|THBS2|FCGR3A|JUN|PTEN|PGK1|ATRX|TXN|TFDP1|HCK|HLA-E|RFC3|BRCA2|SDC1|JAK2|AKT1S1|RFC4|SIN3A|IT…
361	45	Reactome Pathways	Transcriptional Regulation by TP53	1.04e-20	RFC2|SUPT16H|AURKA|RPA3|MSH2|CCNB1|MDM2|COX5B|BRIP1|CCNT1|CCNE1|PRDX1|KAT6A|CDK2|TP53|SSRP1|ATM|RICTOR|TPX2|BIRC5|RPTOR|FANCI|AURKB|PMAIP1|PDPK1|E2F1|BLM|DNA2|EXO1|LAMTOR2|JUN|PTEN|RBL1|TXN|TFDP1|PCNA|RFC3|IGFBP3|CHEK2|RFC4|CDK1|CHEK1|CDK12|BRCA1|CCNA2
1438	82	GO Biological Process	Regulation of immune system process	1.79e-19	CD22|SERPINE1|TNFSF8|OAS3|KLRB1|LOX|MSH2|CCR7|CD68|BLK|CCL21|SLC7A5|TYROBP|IL27RA|BIRC3|IL7|ZAP70|KAT6A|CDK6|SOD1|ATM|CSF1R|TRAT1|CCR1|CRK|CD3D|C3AR1|CXCL10|IL7R|CASP3|VEGFB|HAVCR2|ICOS|ARID1A|CD6|CD28|FBN1|PDCD1|TCF7|PDPK1|STAT1|CD3E|CD247|TGFB2|FCGR3A|MNDA|CD40LG|SH2D1A|PTEN|HCK|FOXP3|HLA-E|IL6ST|JAK2|GPNMB|SIN3A|LAT|IL4R|IRF7|PDCD1LG2|ITGB2|TNFSF11|LRRC32|CD14|CREB1|OAS1|PTPN6|ITK|PRKCA|PTPRC|…
332	42	GO Biological Process	Regulation of mitotic cell cycle phase transition	2.29e-19	AURKA|CCNB1|APC|CDK4|MDM2|CCND2|CDK2|TP53|NUF2|CDCA5|ATM|BUB1B|PLK1|BIRC5|BUB1|CDC25A|RPTOR|CLSPN|AURKB|EZH2|ARID1A|E2F1|BLM|UBE2C|RRM2|DTL|TTK|PTEN|CDC20|CDCA8|RBL1|TFDP1|GPNMB|CHEK2|SIN3A|CDK1|CHEK1|PTPN6|WEE1|GTSE1|BRCA1|ARID1B
359	42	GO Biological Process	Negative regulation of cell cycle	3.07e-18	MSH2|APC|MDM2|BRIP1|KAT2B|CDK6|CDK2|TP53|NUF2|ATM|BUB1B|PLK1|BIRC5|BUB1|CASP3|CLSPN|AURKB|EZH2|E2F1|BLM|DNA2|DTL|NEK2|PTGS2|TTK|PTEN|CDC20|ATRX|RBL1|GPNMB|CHEK2|EME1|CDK1|CCNF|CHEK1|WEE1|GTSE1|BRCA1|H2AX|LATS1|TIMELESS|CHMP2A
1373	78	GO Biological Process	Regulation of response to stress	3.24e-18	RB1CC1|NKG7|SERPINE1|RAD51AP1|OAS3|KLRB1|SNAI1|CCR7|NT5E|MDM2|CCL21|FLT4|TYROBP|PRDX1|BIRC3|KAT2B|NCOR1|TP53|SOD1|ACKR3|OSMR|ATM|FZD1|RICTOR|NOS3|CRK|EIF2AK3|VEGFB|HAVCR2|ROCK2|RUVBL1|ARID1A|CD28|PMAIP1|FOXM1|TRRAP|STAT1|TGFB2|UCHL5|PTGS2|MNDA|SH2D1A|PTEN|PLAU|TXN|HCK|FOXP3|HLA-E|PCNA|BRCA2|IL6ST|JAK2|CHEK2|ASH1L|SIN3A|ITGB1|IRF7|TNFSF11|ABCC1|KDM1A|SETD2|OAS1|CHEK1|PTPN6|ERN1|PTPRC|SKIL|BRCA1|BR…
2040	96	GO Biological Process	Cell surface receptor signaling pathway	4.69e-18	RB1CC1|KLRB1|LOX|FLT3|SNAI1|CCR7|PARP2|APC|BLK|CCL21|POU5F1|FLT4|TYROBP|CCNE1|IL27RA|BIRC3|IL7|ZAP70|CDK6|KLRG1|BCL2A1|TP53|ACKR3|OSMR|CSF1R|FZD1|TRAT1|CCR1|ITGB5|MST1R|NOS3|CRK|CD3D|C3AR1|RAC3|CXCL10|IL7R|CXCL11|EIF2AK3|CASP3|VEGFB|ANGPT2|CD6|CD28|ITGA11|IL3RA|TCF7|PDPK1|SREBF1|STAT4|STAT1|CD3E|CD247|CXCL9|TGFB2|FCGR3A|MNDA|CD40LG|JUN|PTEN|PLAU|BMPR2|COL4A1|HCK|FOXP3|SDC1|IL6ST|JAK2|AKT1S1|LAT|I…
120	28	KEGG Pathways	Cell cycle	6.42e-18	RBX1|CCNB1|CDK4|MDM2|CCND2|MCM4|CCNE1|MCM2|CDK6|CDK2|TP53|ATM|BUB1B|CCNB2|PLK1|BUB1|CDC25A|MCM7|E2F1|TTK|CDC20|RBL1|TFDP1|PCNA|CDK1|CHEK1|WEE1|CCNA2
1505	81	GO Biological Process	Positive regulation of multicellular organismal process	9.78e-18	SERPINE1|OAS3|MSH2|SNAI1|CCR7|PARP2|APC|POU5F1|SLC7A5|FLT4|TYROBP|IL27RA|IL7|ARID4B|ZAP70|SOD1|CSF1R|HK2|CCR1|NOS3|C3AR1|IL7R|EIF2AK3|VEGFB|HAVCR2|ANGPT2|ROCK2|EZH2|PKM|ARID1A|CD6|CD28|PDPK1|E2F1|TJP1|XRCC2|STAT1|CD3E|THBS2|TGFB2|PTGS2|FCGR3A|MNDA|CD40LG|PLAU|BMPR2|PARD3|FOXP3|HLA-E|IL6ST|JAK2|SIN3A|CDK1|IL4R|ITGB1|IRF7|ITGB2|TNFSF11|KDM1A|CD14|SETD2|CREB1|OAS1|ITK|NCOA2|PRKCA|LTB|PTPRC|SKIL|BRCA…
515	48	KEGG Pathways	Pathways in cancer	9.94e-18	RBX1|LAMB1|MSH2|FLT3|APC|CDK4|MDM2|CCND2|CDH1|FLT4|CCNE1|BIRC3|IL7|LAMC2|CDK6|CDK2|TP53|CSF1R|FZD1|CRK|RAC3|IL7R|CASP3|VEGFB|ROCK2|PMAIP1|IL3RA|TCF7|E2F1|STAT4|STAT1|PTGS2|JUN|PTEN|COL4A1|BRCA2|IL6ST|JAK2|IL4R|ITGB1|PRKCA|BRAF|JAK3|TRAF6|FZD4|CCNA2|IGF1R|JAK1
966	64	GO Biological Process	Phosphorylation	2.59e-17	RB1CC1|AURKA|TPI1|FLT3|CCNB1|CDK4|BLK|CCNT1|FLT4|CCNE1|ZAP70|CDK6|CDK2|ATM|CSF1R|BUB1B|HK2|MST1R|RICTOR|PLK1|BIRC5|BUB1|EIF2AK3|RPTOR|CLSPN|AURKB|ROCK2|PKM|NME1|PDPK1|TRRAP|CD3E|TGFB2|NEK2|TTK|CDCA8|PGK1|BMPR2|HCK|IGFBP3|PFKP|JAK2|CHEK2|CDK1|CREB1|CHEK1|PTPN6|PIK3R5|ITK|CDK12|ERN1|WEE1|PRKCA|PTPRC|BRAF|JAK3|LATS1|LDHA|SPHK2|CCNA2|MAP3K14|ALDOA|IGF1R|JAK1
4209	143	GO Biological Process	Multicellular organism development	5.23e-17	RB1CC1|AURKA|LAMB1|AIMP2|SERPINE1|TNFSF8|BYSL|LOX|MSH2|FLT3|SNAI1|CCR7|NDUFA2|CCNB1|APC|MDM2|BRIP1|BLK|POU5F1|SLC7A5|CDH1|FLT4|TYROBP|PRDX1|KAT2B|IL7|LAMC2|ARID4B|ZAP70|KAT6A|CDK6|TP53|SOD1|MALL|ACKR3|ATM|CSF1R|FZD1|CCNB2|ITGB5|MST1R|RICTOR|NOS3|CRK|CD3D|SOX7|RAC3|IL7R|ITPR1|EIF2AK3|GLUL|CBX2|CASP3|VEGFB|HAVCR2|AURKB|ANGPT2|ROCK2|ICOS|EZH2|ARID1A|POLE|SAV1|CD28|FBN1|ALDH1A3|NME1|TCF7|PDPK1|E2F1|S…
2084	96	GO Molecular Function	Enzyme binding	1.26e-16	RB1CC1|RFC2|CD22|RBX1|AURKA|SERPINE1|TPI1|MSH2|SNAI1|CCNB1|APC|MDM2|POU5F1|CCND2|LMNB1|CDH1|CCNT1|FLT4|CCNE1|KAT2B|MCM2|NCOR1|TP53|SOD1|CSF1R|TRAT1|MST1R|RICTOR|PLK1|TPX2|CRK|BIRC5|PA2G4|CDC25A|RAC3|EIF2AK3|RPTOR|FANCI|CASP3|AURKB|ANGPT2|ROCK2|RUVBL1|CD6|CD28|PRDX6|FOXM1|PDPK1|E2F1|SREBF1|UBE2C|ACSL3|STAT1|CD3E|CD247|NEK2|PTGS2|CACYBP|JUN|PTEN|CDC20|BMPR2|FOXP3|PCNA|BRCA2|JAK2|CHEK2|KIF20A|LAT|IT…
349	39	KEGG Pathways	PI3K-Akt signaling pathway	2.04e-16	LAMB1|FLT3|CDK4|MDM2|CCND2|FLT4|CCNE1|IL7|LAMC2|CDK6|CDK2|TP53|OSMR|CSF1R|COL6A3|ITGB5|NOS3|IL7R|RPTOR|VEGFB|ANGPT2|ITGA11|IL3RA|EIF4EBP1|PDPK1|COL6A1|THBS2|PTEN|COL4A1|JAK2|IL4R|ITGB1|CREB1|PIK3R5|PRKCA|BRCA1|JAK3|IGF1R|JAK1
541	47	GO Biological Process	Regulation of DNA metabolic process	5.44e-16	RFC2|RAD51AP1|MSH2|MCM4|IL27RA|KAT2B|MCM2|CDK2|TP53|GZMA|ATM|IL7R|MCM7|CASP3|AURKB|RUVBL1|ARID1A|CD28|FOXM1|BLM|DNA2|TRRAP|NEK2|UCHL5|DKC1|ATRX|BMPR2|TFDP1|FOXP3|PCNA|RFC3|BRCA2|RFC4|CDK1|KDM1A|SETD2|CHEK1|PTPRC|BRCA1|H2AX|KMT2A|KPNA2|TIMELESS|CCNA2|ARID1B|RAD51|IGF1R
149	28	Reactome Pathways	DNA Double-Strand Break Repair	6.37e-16	RFC2|RPA3|RAD51AP1|PARP2|BRIP1|CDK2|TP53|ATM|FEN1|CLSPN|POLE|BLM|DNA2|XRCC2|EXO1|PCNA|RFC3|BRCA2|CHEK2|RFC4|EME1|CHEK1|BRCA1|H2AX|KPNA2|TIMELESS|CCNA2|RAD51
324	37	KEGG Pathways	Human papillomavirus infection	8.04e-16	LAMB1|TUBG1|APC|CDK4|MDM2|CCND2|CCNE1|LAMC2|CDK6|CDK2|TP53|ATM|FZD1|COL6A3|ITGB5|CASP3|PKM|ITGA11|TCF7|EIF4EBP1|E2F1|STAT1|COL6A1|THBS2|PTGS2|PTEN|RBL1|PARD3|COL4A1|HLA-E|ITGB1|MX1|CREB1|FZD4|IRF3|CCNA2|JAK1
183	30	GO Biological Process	Cell cycle phase transition	9e-17	AURKA|CCNB1|CDK4|CCND2|CCNE1|CDK6|CDK2|BUB1B|CCNB2|PLK1|BIRC5|CDC25A|EZH2|POLE|EIF4EBP1|FOXM1|E2F1|UBE2C|TFDP1|CHEK2|CDK1|ITGB1|CCNF|CHEK1|WEE1|PTPRC|LATS1|TIMELESS|CHMP2A|CCNA2
3362	122	UniProt Keywords	Acetylation	9.12e-16	RFC2|TXN2|RBX1|SUPT16H|RPA3|OAS3|TPI1|MSH2|PARP2|NDUFA2|PPAN|CCNB1|APC|CDK4|COX5B|BRIP1|LMNB1|CCNT1|MCM4|PRDX1|LIG1|ZAP70|MCM2|KAT6A|CDK6|CDK2|NCOR1|TP53|SOD1|NUF2|SSRP1|ATM|SKA1|BUB1B|HK2|REL|PCLAF|PLK1|TPX2|CRK|BIRC5|PA2G4|FEN1|MCM7|GLUL|CASP3|CLSPN|RUVBL1|PKM|ARID1A|KDM3B|LIN9|IDH2|ALDH1A3|SF3B1|GRAP2|EIF4EBP1|PRDX6|PDPK1|E2F1|BLM|UBE2C|PRIM1|DNA2|STIP1|TRRAP|STAT1|EXO1|DTL|UCHL5|PTGS2|CACYBP|…
203	31	GO Biological Process	DNA replication	1.28e-15	RFC2|SUPT16H|RPA3|MCM4|CCNE1|LIG1|MCM2|CDK2|SSRP1|PCLAF|FEN1|MCM7|POLE|BLM|PRIM1|DNA2|RRM2|DTL|ATRX|PCNA|RFC3|BRCA2|RFC4|EME1|SIN3A|CDK1|CHEK1|HMGA1|BRCA1|TIMELESS|RAD51
804	56	GO Biological Process	Response to cytokine	1.32e-15	MYBL2|LOX|FLT3|CCR7|CDK4|CCL21|IL27RA|BIRC3|IL7|MCM2|TP53|ACKR3|OSMR|CSF1R|HK2|REL|CCR1|MST1R|CXCL10|IL7R|CXCL11|CASP3|IL3RA|TCF7|STAT4|STIP1|STAT1|CXCL9|PTGS2|CACYBP|MNDA|HCK|SRM|PFKP|IL6ST|JAK2|IL4R|IRF7|MX1|TNFSF11|CD14|SETD2|CREB1|OAS1|PTPN6|PRKCA|SKIL|BRCA1|JAK3|TRAF6|FZD4|CMKLR1|IRF3|SIRPA|SOCS1|JAK1
527	45	GO Biological Process	Cell division	6.1e-16	AURKA|NCAPG|CCNB1|APC|CDK4|BRIP1|KIF23|CCND2|CCNT1|CCNE1|LIG1|CDK6|CDK2|NUF2|CDCA5|SKA1|BUB1B|CCNB2|PLK1|TPX2|BIRC5|BUB1|CDC25A|AURKB|ROCK2|RUVBL1|CENPA|UBE2C|TGFB2|NEK2|KIF2C|CDC20|CDCA8|PARD3|CHEK2|KIF20A|CDK1|CCNF|WEE1|TOP2A|LATS1|TIMELESS|CHMP2A|TAZ|CCNA2
1379	71	UniProt Keywords	ATP-binding	2.22e-14	RFC2|AURKA|OAS3|MSH2|FLT3|CDK4|BRIP1|BLK|KIF23|FLT4|MCM4|LIG1|ZAP70|MCM2|CDK6|CDK2|ATM|CSF1R|BUB1B|HK2|MST1R|PLK1|BUB1|EIF2AK3|MCM7|GLUL|AURKB|ROCK2|RUVBL1|PKM|RAD54B|NME1|PDPK1|TAP1|BLM|UBE2C|ACSL3|DNA2|NEK2|MKI67|TTK|KIF2C|PGK1|ATRX|BMPR2|HCK|PFKP|JAK2|CHEK2|RFC4|KIF20A|CDK1|ABCC1|OAS1|CHEK1|ITK|CDK12|ERN1|WEE1|PRKCA|TOP2A|BRAF|GMPS|JAK3|LATS1|SPHK2|MAP3K14|RAD51|UBE2T|IGF1R|JAK1
365	37	GO Cellular Component	Chromosomal region	6.64e-14	RAD51AP1|MSH2|SNAI1|NCAPG|CCNB1|APC|MCM4|KAT2B|MCM2|CDK2|NUF2|CDCA5|SKA1|BUB1B|PLK1|BIRC5|BUB1|FEN1|MCM7|AURKB|EZH2|CENPA|DNA2|NEK2|TTK|KIF2C|CDCA8|ATRX|PCNA|BRCA2|SIN3A|CDK1|KDM1A|TOP2A|HJURP|CHMP2A|RAD51
706	50	Reactome Pathways	Cytokine Signaling in Immune system	6.75e-14	RBX1|TNFSF8|OAS3|FLT3|LMNB1|IL27RA|BIRC3|IL7|TP53|SOD1|OSMR|CSF1R|CCR1|CRK|BIRC5|CXCL10|IL7R|CASP3|HAVCR2|IL3RA|GRAP2|STAT4|STAT1|PTGS2|CD40LG|JUN|HCK|HLA-E|SDC1|IL6ST|JAK2|IL4R|ITGB1|IRF7|ITGB2|MX1|TNFSF11|CREB1|OAS1|PTPN6|LTB|JAK3|TRAF6|KPNA2|TNFSF14|FPR1|IRF3|MAP3K14|SOCS1|JAK1
1321	69	GO Biological Process	Immune response	7.64e-14	NKG7|TNFSF8|OAS3|MSH2|CCR7|CD68|BLK|CCL21|TYROBP|PRDX1|IL27RA|IL7|ZAP70|KLRG1|TP53|ACKR3|GZMA|CSF1R|REL|TRAT1|CCR1|MST1R|CD3D|CXCL10|IL7R|CXCL11|HAVCR2|ICOS|CD6|CD28|PDCD1|TCF7|TAP1|STAT1|CD3E|CD247|CXCL9|EXO1|FCGR3A|CD40LG|SH2D1A|HCK|FOXP3|HLA-E|JAK2|LAT|IL4R|IRF7|PDCD1LG2|MX1|TNFSF11|CD14|SETD2|OAS1|PTPN6|PIK3R5|ITK|LTB|CD3G|JAK3|TRAF6|ADM|CMKLR1|TNFSF14|IRF3|SIRPA|MAP3K14|IGF1R|JAK1
192	28	KEGG Pathways	Epstein-Barr virus infection	7.92e-14	OAS3|CDK4|MDM2|CCND2|CCNE1|CDK6|CDK2|TP53|CD3D|CXCL10|CASP3|E2F1|TAP1|STAT1|CD3E|CD247|JUN|HLA-E|SIN3A|IRF7|OAS1|CD3G|JAK3|TRAF6|IRF3|CCNA2|MAP3K14|JAK1
104	24	STRING Clusters	Mixed, incl. Centromere, and Condensin complex	1.21e-13	AURKA|NCAPG|CCNB1|KIF23|NUF2|SKA1|BUB1B|CCNB2|PCLAF|PLK1|TPX2|BIRC5|BUB1|AURKB|CENPA|FOXM1|MKI67|TTK|KIF2C|CDC20|CDCA8|KIF20A|TOP2A|HJURP
376	37	GO Biological Process	Regulation of T cell activation	1.49e-13	TNFSF8|CCR7|CCL21|IL27RA|IL7|ZAP70|SOD1|IL7R|CASP3|HAVCR2|ICOS|ARID1A|CD6|CD28|TCF7|CD3E|CD40LG|PTEN|FOXP3|HLA-E|IL6ST|JAK2|GPNMB|LAT|IL4R|PDCD1LG2|TNFSF11|LRRC32|PTPN6|PTPRC|BRAF|JAK3|TRAF6|TNFSF14|SIRPA|ARID1B|SOCS1
6568	179	GO Biological Process	Cellular metabolic process	1.53e-13	RB1CC1|RFC2|RBX1|SUPT16H|AURKA|AIMP2|SERPINE1|RPA3|RAD51AP1|OAS3|TPI1|BYSL|LOX|MSH2|FLT3|PARP2|NDUFA2|PPAN|CCNB1|APC|NT5E|CDK4|MDM2|COX5B|TBRG4|BRIP1|BLK|CCNT1|FLT4|MCM4|CCNE1|PRDX1|LIG1|ARID4B|NEIL3|ZAP70|MCM2|KAT6A|CDK6|SQLE|CDK2|TP53|SOD1|CDCA5|SSRP1|ATM|CSF1R|BUB1B|HK2|MST1R|RICTOR|NOS3|PCLAF|PLK1|BIRC5|BUB1|PA2G4|CDC25A|FEN1|EIF2AK3|RPTOR|MCM7|GLUL|FANCI|VEGFB|CLSPN|AURKB|ROCK2|RUVBL1|EZH2|P…
1107	62	GO Biological Process	Response to abiotic stimulus	2.17e-13	TXN2|RBX1|RAD51AP1|MSH2|MDM2|BRIP1|CCND2|SLC7A5|TP53|SOD1|ATM|HK2|NOS3|PCLAF|CDC25A|FEN1|CXCL10|ITPR1|EIF2AK3|RPTOR|CASP3|VEGFB|AURKB|ANGPT2|PMAIP1|RAD54B|PDPK1|E2F1|BLM|TJP1|XRCC2|STAT1|TGFB2|DTL|PTGS2|JUN|PTEN|PLAU|PGK1|TXN|FOXP3|PCNA|BRCA2|CHEK2|ERO1A|ITGB1|KDM1A|CD14|CHEK1|PTPRC|BRCA1|BRAF|H2AX|ADM|KMT2A|TIMELESS|TNFSF14|CYFIP1|CCNA2|MAP3K14|RAD51|IGF1R
1726	79	GO Biological Process	Regulation of intracellular signal transduction	2.42e-13	RB1CC1|CD22|AURKA|FLT3|SNAI1|CCR7|CCNB1|MDM2|CCL21|FLT4|PRDX1|BIRC3|ZAP70|KAT6A|NCOR1|TP53|SOD1|ACKR3|ATM|CSF1R|REL|TRAT1|CCR1|MST1R|RICTOR|CRK|BIRC5|ITPR1|EIF2AK3|RPTOR|VEGFB|HAVCR2|AURKB|ROCK2|EZH2|CD28|PMAIP1|GRAP2|FOXM1|PDPK1|STAT1|CD3E|TGFB2|PTGS2|LAMTOR2|JUN|PTEN|CDCA8|TXN|BRCA2|IGFBP3|JAK2|GPNMB|CHEK2|AKT1S1|ASH1L|ITGB1|TNFSF11|KDM1A|CD14|CHEK1|PTPN6|PIK3R5|ERN1|PRKCA|PTPRC|SKIL|BRCA1|BRAF…
148	25	Reactome Pathways	Mitotic G1 phase and G1/S transition	4.57e-13	MYBL2|RPA3|CCNB1|CDK4|CCND2|MCM4|CCNE1|MCM2|CDK6|CDK2|CDC25A|MCM7|POLE|LIN9|E2F1|PRIM1|RRM2|RBL1|TFDP1|PCNA|JAK2|CDK1|WEE1|TOP2A|CCNA2
149	25	Reactome Pathways	G2/M Checkpoints	4.96e-13	RFC2|RPA3|CCNB1|BRIP1|MCM4|MCM2|CDK2|TP53|ATM|CCNB2|CDC25A|MCM7|CLSPN|BLM|DNA2|EXO1|RFC3|CHEK2|RFC4|CDK1|CHEK1|WEE1|GTSE1|BRCA1|H2AX
749	50	GO Biological Process	Immune system development	6.54e-13	TNFSF8|MSH2|FLT3|CCR7|BLK|FLT4|TYROBP|IL7|ZAP70|KAT6A|CDK6|TP53|SOD1|ATM|CSF1R|CCNB2|CD3D|IL7R|CASP3|HAVCR2|ICOS|EZH2|CD28|TCF7|CD3E|EXO1|TGFB2|CD40LG|JUN|FOXP3|HLA-E|BRCA2|JAK2|SIN3A|IL4R|ITGB1|TNFSF11|CREB1|PTPN6|ITK|LTB|PTPRC|TOP2A|BRAF|CD3G|JAK3|TRAF6|KMT2A|TAZ|SOCS1
2760	103	GO Biological Process	Negative regulation of macromolecule metabolic process	6.54e-13	CD22|AURKA|SERPINE1|OAS3|MSH2|SNAI1|CCR7|APC|MDM2|BRIP1|POU5F1|LMNB1|SLC7A5|TYROBP|CCNE1|IL27RA|BIRC3|KAT2B|ARID4B|KAT6A|CDK6|CDK2|NCOR1|TP53|GZMA|ATM|BUB1B|FZD1|REL|COL6A3|TRAT1|CCR1|PLK1|BIRC5|SOX7|PA2G4|EIF2AK3|CBX2|CASP3|VEGFB|HAVCR2|AURKB|ROCK2|EZH2|CD28|TCF7|EIF4EBP1|FOXM1|PDPK1|E2F1|BLM|SREBF1|STAT1|CD3E|TGFB2|UCHL5|PTGS2|DKC1|JUN|PTEN|CDC20|PLAU|ATRX|RBL1|TXN|BMPR2|PARD3|FOXP3|PCNA|BRCA2|…
92	21	Reactome Pathways	Regulation of TP53 Activity through Phosphorylation	7.47e-13	RFC2|SUPT16H|AURKA|RPA3|MDM2|BRIP1|CDK2|TP53|SSRP1|ATM|TPX2|AURKB|BLM|DNA2|EXO1|RFC3|CHEK2|RFC4|CHEK1|BRCA1|CCNA2
72	19	KEGG Pathways	p53 signaling pathway	1.05e-12	SERPINE1|CCNB1|CDK4|MDM2|CCND2|CCNE1|CDK6|CDK2|TP53|ATM|CCNB2|CASP3|PMAIP1|RRM2|PTEN|IGFBP3|CDK1|CHEK1|GTSE1
739	49	GO Biological Process	Regulation of cytokine production	1.7e-13	SERPINE1|OAS3|CCR7|SLC7A5|FLT4|TYROBP|IL27RA|IL7|SOD1|CSF1R|REL|C3AR1|EIF2AK3|HAVCR2|ROCK2|EZH2|CD6|CD28|STAT1|CD3E|TGFB2|PTGS2|FCGR3A|MNDA|CD40LG|FOXP3|HLA-E|IL6ST|JAK2|GPNMB|IL4R|IRF7|PDCD1LG2|LRRC32|CD14|SETD2|OAS1|PTPN6|ITK|LTB|PTPRC|BRCA1|JAK3|TRAF6|CMKLR1|SPHK2|IRF3|SIRPA|SOCS1
162	25	Reactome Pathways	S Phase	2.43e-12	RFC2|RBX1|RPA3|CDK4|MCM4|CCNE1|LIG1|MCM2|CDK2|CDCA5|CDC25A|FEN1|MCM7|POLE|LIN9|E2F1|UBE2C|PRIM1|DNA2|TFDP1|PCNA|RFC3|RFC4|WEE1|CCNA2
349	34	GO Biological Process	Positive regulation of cell cycle	3.76e-12	AURKA|RAD51AP1|NCAPG|CCNB1|CDK4|MDM2|KIF23|CCND2|CCNT1|KAT2B|CDCA5|BIRC5|CDC25A|FEN1|RPTOR|AURKB|ROCK2|EZH2|CD28|EIF4EBP1|UBE2C|RRM2|TGFB2|DTL|CDCA8|ATRX|TFDP1|BRCA2|CHEK2|SIN3A|CDK1|CHEK1|PRKCA|IGF1R
1363	67	GO Biological Process	Response to endogenous stimulus	3.81e-12	TXN2|LOX|FLT3|CCR7|CD68|APC|CDK4|MDM2|BRIP1|CCL21|POU5F1|SLC7A5|CDH1|KAT2B|TP53|SOD1|ITGB5|NOS3|CRK|RPTOR|MCM7|CASP3|ROCK2|EZH2|PKM|ARID1A|FBN1|PDPK1|E2F1|BLM|SREBF1|STAT4|STAT1|COL6A1|TGFB2|PTGS2|LAMTOR2|JUN|BMPR2|COL4A1|PCNA|SDC1|JAK2|EME1|SIN3A|IL4R|ITGB1|ITGB2|ABCC1|KDM1A|LRRC32|CREB1|IDH1|CHEK1|NCOA2|SKIL|BRCA1|JAK3|ADM|LATS1|TIMELESS|CYFIP1|CCNA2|RAD51|SOCS1|IGF1R|JAK1
457	38	GO Biological Process	Lymphocyte activation	7.08e-12	CD22|NKG7|TNFSF8|MSH2|FLT3|CCR7|CCL21|PRDX1|IL7|ZAP70|CDK6|TP53|ATM|CD3D|IL7R|EZH2|CD6|CD28|TCF7|CD3E|CD247|EXO1|FCGR3A|CD40LG|PTEN|FOXP3|HLA-E|LAT|IL4R|ITGB1|ITGB2|PTPN6|ITK|PTPRC|BRAF|CD3G|JAK3|TNFSF14
900	53	GO Biological Process	Peptidyl-amino acid modification	8.11e-12	AURKA|LOX|FLT3|PARP2|MDM2|BLK|FLT4|KAT2B|ARID4B|ZAP70|KAT6A|CDK2|ATM|CSF1R|MST1R|RICTOR|PLK1|EIF2AK3|CLSPN|AURKB|ROCK2|RUVBL1|EZH2|PKM|PDPK1|TRRAP|CD3E|TTK|HCK|FOXP3|KDM6A|BRCA2|JAK2|CHEK2|ASH1L|CDK1|ERO1A|P4HA2|SETD2|CHEK1|PTPN6|ITK|ERN1|WEE1|PRKCA|PTPRC|BRAF|JAK3|KMT2A|LATS1|SPHK2|IGF1R|JAK1
183	25	KEGG Pathways	Viral carcinogenesis	1.14e-11	CDK4|MDM2|CCND2|CCNE1|KAT2B|CDK6|CDK2|TP53|REL|CASP3|PKM|PMAIP1|JUN|CDC20|RBL1|HLA-E|IL6ST|CDK1|IRF7|CREB1|CHEK1|JAK3|IRF3|CCNA2|JAK1
253	29	GO Biological Process	Regulation of chromosome organization	1.27e-11	NCAPG|CCNB1|APC|KAT2B|MCM2|CDK2|NUF2|CDCA5|ATM|BUB1B|PLK1|BIRC5|BUB1|FEN1|AURKB|RUVBL1|ARID1A|UBE2C|NEK2|UCHL5|DKC1|TTK|CDC20|CDCA8|ATRX|SIN3A|TOP2A|ATF7IP|ARID1B
758	48	Reactome Pathways	Adaptive Immune System	1.33e-11	CD22|RBX1|KLRB1|BLK|KIF23|CDH1|TYROBP|ZAP70|KLRG1|REL|TRAT1|ITGB5|RICTOR|CD3D|ITPR1|ICOS|CD28|PDCD1|GRAP2|PDPK1|TAP1|UBE2C|CD3E|CD247|FCGR3A|CD40LG|SH2D1A|PTEN|KIF2C|CDC20|HLA-E|KIF20A|LAT|ITGB1|CCNF|PDCD1LG2|ITGB2|CD14|PTPN6|ITK|PTPRC|CD3G|TRAF6|RNF111|SIGLEC5-2|MAP3K14|SOCS1|SELL
1084	58	GO Biological Process	Programmed cell death	1.52e-11	RB1CC1|GZMH|AURKA|NKG7|AIMP2|MSH2|PARP2|MDM2|TYROBP|BIRC3|IL7|MCM2|BCL2A1|TP53|SOD1|GZMA|ATM|BUB1B|HK2|TPX2|BIRC5|BUB1|ITPR1|CASP3|PKM|SAV1|CD28|PMAIP1|ALDH1A3|PDCD1|PDPK1|E2F1|CD3E|TGFB2|JUN|PTEN|BMPR2|TFDP1|BRCA2|IGFBP3|JAK2|CHEK2|CDK1|ERO1A|ITGB2|MX1|CD14|CHEK1|ERN1|PRKCA|PTPRC|TOP2A|SKIL|BRCA1|BRAF|KMT2A|TNFSF14|IRF3
185	26	STRING Clusters	Mixed, incl. Chemokine-mediated signaling pathway, and Adaptive immunity	1.82e-11	CD22|TNFSF8|CCR7|CD68|CCL21|ACKR3|CCR1|CD3D|CXCL10|CXCL11|HAVCR2|ICOS|CD28|PDCD1|CD3E|CD247|CXCL9|FCGR3A|CD40LG|SH2D1A|PDCD1LG2|PTPRC|CD3G|TNFSF14|SIRPA|SELL
964	54	GO Biological Process	Regulation of response to external stimulus	2.73e-11	NKG7|SERPINE1|OAS3|KLRB1|CCR7|NT5E|CCL21|TYROBP|BIRC3|SOD1|OSMR|ATM|CSF1R|CCR1|RICTOR|NOS3|CRK|C3AR1|CXCL10|VEGFB|HAVCR2|ANGPT2|CD28|FBN1|STAT1|PTGS2|MNDA|SH2D1A|PTEN|PLAU|BMPR2|HCK|FOXP3|HLA-E|IL6ST|JAK2|ASH1L|SIN3A|IRF7|TNFSF11|ABCC1|CD14|OAS1|PTPN6|PRKCA|PTPRC|BRAF|TRAF6|CMKLR1|TNFSF14|IRF3|SIRPA|SOCS1|IGF1R
50	16	Reactome Pathways	Diseases of DNA repair	3.67e-11	RFC2|RPA3|RAD51AP1|MSH2|BRIP1|NEIL3|ATM|BLM|DNA2|XRCC2|EXO1|RFC3|BRCA2|RFC4|BRCA1|RAD51
159	23	KEGG Pathways	MicroRNAs in cancer	4.08e-11	APC|MDM2|KIF23|CCND2|CCNE1|CDK6|TP53|CDCA5|ATM|CRK|CDC25A|RPTOR|CASP3|EZH2|E2F1|PTGS2|PTEN|PLAU|BMPR2|ABCC1|PRKCA|BRCA1|SOCS1
244	28	GO Cellular Component	Nuclear chromosome	4.53e-11	RPA3|TUBG1|NCAPG|MCM4|ARID4B|MCM2|PLK1|BIRC5|MCM7|RUVBL1|POLE|E2F1|BLM|PRIM1|TRRAP|NEK2|UCHL5|JUN|ATRX|PCNA|BRCA2|EME1|SIN3A|CHEK1|BRCA1|H2AX|TIMELESS|RAD51
663	44	GO Biological Process	Regulation of protein kinase activity	5.11e-11	FLT3|CCR7|CCNB1|APC|CCL21|CCND2|CCNT1|CCNE1|KAT2B|SOD1|CSF1R|CCNB2|MST1R|RICTOR|PLK1|TPX2|CDC25A|RPTOR|CASP3|CLSPN|EZH2|FBN1|PDPK1|BLM|TGFB2|CD40LG|PTEN|TXN|BMPR2|JAK2|AKT1S1|LAT|CCNF|TNFSF11|PTPN6|PIK3R5|CDK12|ERN1|PTPRC|TRAF6|FZD4|LATS1|CCNA2|SOCS1
5436	152	GO Biological Process	Cellular component organization	5.45e-11	RB1CC1|RFC2|SUPT16H|AURKA|MYBL2|LAMB1|AIMP2|RPA3|LOX|MSH2|SNAI1|CCR7|TUBG1|NCAPG|NDUFA2|PPAN|CCNB1|APC|MDM2|BRIP1|BLK|CCL21|KIF23|LMNB1|CDH1|MCM4|TYROBP|CCNE1|KAT2B|LAMC2|ARID4B|MCM2|KAT6A|SQLE|CDK2|NCOR1|TP53|SOD1|NUF2|CDCA5|SSRP1|ATM|CSF1R|BUB1B|FZD1|CCNB2|HK2|ITGB5|RICTOR|NOS3|PCLAF|PLK1|TPX2|CRK|BIRC5|BUB1|RAC3|FEN1|IL7R|EIF2AK3|RPTOR|MCM7|CBX2|CASP3|AURKB|ROCK2|RUVBL1|EZH2|ARID1A|PMAIP1|KDM3…
702	46	GO Molecular Function	Protein kinase binding	6.74e-11	RB1CC1|AURKA|MSH2|CCNB1|APC|CCND2|CDH1|CCNT1|CCNE1|KAT2B|TP53|TRAT1|RICTOR|PLK1|TPX2|CRK|CDC25A|RAC3|RPTOR|ANGPT2|CD6|CD28|FOXM1|E2F1|SREBF1|ACSL3|CD3E|CD247|PTEN|BMPR2|PCNA|JAK2|CHEK2|KIF20A|LAT|ITGB1|ITGB2|PTPN6|CDK12|PTPRC|TOP2A|TRAF6|LATS1|SIRPA|CCNA2|SOCS1
323	31	GO Biological Process	Nuclear division	8.75e-11	AURKA|MYBL2|TUBG1|NCAPG|CCNB1|BRIP1|KIF23|CCNE1|NUF2|CDCA5|ATM|BUB1B|CCNB2|PLK1|TPX2|BIRC5|BUB1|AURKB|RAD54B|UBE2C|NEK2|TTK|KIF2C|CDC20|CDCA8|BRCA2|CHEK2|EME1|TOP2A|CHMP2A|RAD51
210	25	KEGG Pathways	Human T-cell leukemia virus 1 infection	1.43e-10	CDK4|CCND2|CCNE1|KAT2B|CDK2|TP53|ATM|BUB1B|CCNB2|CD3D|E2F1|TRRAP|CD3E|JUN|PTEN|CDC20|HLA-E|ITGB2|CREB1|CHEK1|CD3G|JAK3|CCNA2|MAP3K14|JAK1
2355	88	GO Biological Process	Response to external stimulus	1.85e-10	TXN2|NKG7|SERPINE1|TNFSF8|OAS3|LOX|CCR7|CD68|CDK4|BRIP1|BLK|CCL21|SLC7A5|CDH1|PRDX1|IL27RA|LAMC2|ZAP70|CDK6|KLRG1|TP53|SOD1|ACKR3|GZMA|CSF1R|REL|CCR1|MST1R|RICTOR|NOS3|CRK|C3AR1|CXCL10|IL7R|CXCL11|EIF2AK3|RPTOR|GLUL|CASP3|VEGFB|HAVCR2|ANGPT2|CD6|FBN1|PMAIP1|ALDH1A3|SREBF1|TJP1|STAT1|CXCL9|TGFB2|PTGS2|FCGR3A|SH2D1A|JUN|PTEN|PLAU|BMPR2|HCK|FOXP3|HLA-E|JAK2|GPNMB|IL4R|IRF7|PDCD1LG2|ITGB2|MX1|TNFSF11…
113	20	GO Biological Process	DNA integrity checkpoint signaling	2.19e-10	MSH2|MDM2|BRIP1|CDK2|TP53|ATM|PLK1|CLSPN|E2F1|BLM|DNA2|DTL|CHEK2|EME1|CDK1|CHEK1|GTSE1|BRCA1|H2AX|TIMELESS
67	17	STRING Clusters	Mixed, incl. G1 Phase, and G0 and Early G1	4.12e-10	MYBL2|CDK4|MDM2|CCND2|CCNE1|CDK6|CDK2|TP53|CDC25A|LIN9|E2F1|RBL1|CHEK2|CDK1|CCNF|WEE1|CCNA2
27	12	Reactome Pathways	G0 and Early G1	3.43e-09	MYBL2|CCNE1|CDK2|CDC25A|LIN9|E2F1|RBL1|TFDP1|PCNA|CDK1|TOP2A|CCNA2
235	25	GO Biological Process	DNA recombination	3.83e-09	RPA3|RAD51AP1|MSH2|BRIP1|MCM4|LIG1|MCM2|ATM|FEN1|MCM7|RUVBL1|RAD54B|TCF7|BLM|XRCC2|EXO1|UCHL5|CD40LG|FOXP3|BRCA2|EME1|TOP2A|BRCA1|H2AX|RAD51
584	39	GO Molecular Function	Chromatin binding	3.83e-09	SUPT16H|MSH2|PARP2|BRIP1|CCNT1|KAT2B|TP53|CDCA5|SSRP1|PCLAF|CBX2|EZH2|POLE|KDM3B|CENPA|SREBF1|STAT1|EXO1|JUN|ATRX|RBL1|KDM6A|PCNA|ASH1L|SIN3A|CDK1|JMJD1C|KDM5A|KDM1A|ASXL2|HMGA1|NCOA2|TOP2A|SKIL|KMT2A|IRF3|TOX4|RAD51|UBE2T
2365	85	GO Biological Process	Regulation of cellular component organization	4.18e-09	CD22|AURKA|LAMB1|SERPINE1|RAD51AP1|SNAI1|CCR7|PARP2|NCAPG|CCNB1|APC|CCL21|POU5F1|TYROBP|KAT2B|MCM2|CDK2|TP53|NUF2|CDCA5|SSRP1|ATM|SKA1|CSF1R|BUB1B|FZD1|RICTOR|PLK1|TPX2|CRK|BIRC5|BUB1|RAC3|FEN1|CXCL10|RPTOR|AURKB|ROCK2|RUVBL1|EZH2|ARID1A|CD28|PMAIP1|FOXM1|SREBF1|TJP1|UBE2C|CXCL9|THBS2|TGFB2|NEK2|UCHL5|LAMTOR2|MKI67|DKC1|TTK|PTEN|CDC20|CDCA8|ATRX|BMPR2|HCK|IGFBP3|SDC1|SIN3A|IL4R|CCNF|KDM1A|CD14|CH…
876	47	GO Biological Process	Positive regulation of cell differentiation	6.54e-09	AURKA|LAMB1|SERPINE1|SNAI1|PARP2|MDM2|SLC7A5|TYROBP|IL7|ZAP70|CCR1|CRK|PA2G4|RAC3|IL7R|EZH2|ARID1A|SAV1|E2F1|XRCC2|STAT1|CXCL9|TGFB2|PTGS2|BMPR2|FOXP3|IGFBP3|IL6ST|JAK2|SIN3A|IL4R|ITGB1|TNFSF11|KDM1A|ASXL2|CREB1|PRKCA|PTPRC|SKIL|BRAF|TRAF6|ADM|CMKLR1|TNFSF14|CYFIP1|ARID1B|SOCS1
540	36	UniProt Keywords	Host-virus interaction	7.09e-09	RBX1|SUPT16H|FLT3|MDM2|CCNT1|KAT2B|TP53|ACKR3|SSRP1|ITGB5|RICTOR|BUB1|RPTOR|CENPA|E2F1|TAP1|STAT1|CD247|RBL1|HCK|HLA-E|PCNA|IL6ST|CDK1|ITGB1|IRF7|SETD2|CREB1|PTPRC|H2AX|KPNA2|ATF7IP|SLC1A5|CHMP2A|IRF3|CCNA2
502	35	GO Biological Process	Positive regulation of immune response	7.84e-09	MSH2|CCR7|BLK|TYROBP|IL27RA|ZAP70|TRAT1|CD3D|C3AR1|HAVCR2|CD28|CD3E|CD247|TGFB2|MNDA|SH2D1A|HCK|FOXP3|HLA-E|IL6ST|JAK2|SIN3A|IL4R|IRF7|ITGB2|PTPN6|ITK|PTPRC|BRAF|CD3G|TRAF6|CMKLR1|SPHK2|FPR1|IRF3
51	14	Reactome Pathways	Extension of Telomeres	8.34e-09	RFC2|RPA3|LIG1|CDK2|FEN1|RUVBL1|BLM|PRIM1|DNA2|DKC1|PCNA|RFC3|RFC4|CCNA2
388	31	GO Cellular Component	External side of plasma membrane	8.74e-09	CD22|CCR7|NT5E|SLC7A5|IL27RA|ACKR3|OSMR|CCR1|CD3D|CXCL10|IL7R|CD6|CD28|ITGA11|IL3RA|PDCD1|CD163|CD3E|CXCL9|FCGR3A|CD40LG|HLA-E|SDC1|IL6ST|IL4R|ITGB1|PDCD1LG2|ITGB2|CD14|PTPRC|CD3G
100	17	KEGG Pathways	T cell receptor signaling pathway	9.81e-09	CDK4|ZAP70|CD3D|ICOS|CD28|PDCD1|GRAP2|PDPK1|CD3E|CD247|CD40LG|JUN|PTPN6|ITK|PTPRC|CD3G|MAP3K14
195	22	KEGG Pathways	Focal adhesion	1.03e-08	LAMB1|CCND2|FLT4|BIRC3|LAMC2|COL6A3|ITGB5|CRK|RAC3|VEGFB|ROCK2|ITGA11|PDPK1|COL6A1|THBS2|JUN|PTEN|COL4A1|ITGB1|PRKCA|BRAF|IGF1R
396	31	GO Biological Process	Histone modification	1.04e-08	AURKA|PARP2|KAT2B|ARID4B|KAT6A|CDK2|ATM|AURKB|RUVBL1|EZH2|PKM|KDM3B|TRRAP|FOXP3|KDM6A|BRCA2|JAK2|ASH1L|SIN3A|CDK1|JMJD1C|KDM5A|KDM1A|SETD2|CHEK1|PRKCA|BRCA1|KMT2A|SPHK2|CCNA2|RAD51
1290	58	GO Cellular Component	Nuclear protein-containing complex	1.51e-08	SUPT16H|MYBL2|RPA3|MSH2|CDK4|BRIP1|CCNT1|MCM4|KAT2B|ARID4B|MCM2|KAT6A|CDK6|NCOR1|SSRP1|BUB1B|REL|BIRC5|MCM7|CBX2|RUVBL1|EZH2|ARID1A|POLE|KDM3B|SF3B1|TCF7|E2F1|UBE2C|PRIM1|STAT4|XRCC2|TRRAP|STAT1|UCHL5|DKC1|JUN|CDC20|TFDP1|KDM6A|PCNA|BRCA2|ASH1L|SIN3A|LAT|JMJD1C|ASXL2|CREB1|CDK12|HMGA1|NCOA2|BRCA1|KMT2A|TIMELESS|CHMP2A|TEAD2|ARID1B|RAD51
187	21	KEGG Pathways	Kaposi sarcoma-associated herpesvirus infection	3.25e-08	CDK4|CDK6|TP53|CCR1|ITPR1|CASP3|ANGPT2|TCF7|E2F1|STAT1|PTGS2|JUN|HCK|HLA-E|IL6ST|JAK2|IRF7|CREB1|PIK3R5|IRF3|JAK1
1285	57	GO Cellular Component	Chromatin	3.92e-08	SUPT16H|RAD51AP1|SNAI1|CDK4|POU5F1|CCND2|ARID4B|MCM2|KAT6A|NCOR1|TP53|CDCA5|SSRP1|REL|PLK1|SOX7|MCM7|CBX2|FANCI|RUVBL1|EZH2|ARID1A|KDM3B|SF3B1|CENPA|FOXM1|E2F1|SREBF1|STAT4|TRRAP|STAT1|UCHL5|JUN|ATRX|RBL1|TFDP1|FOXP3|PCNA|JAK2|ASH1L|EME1|SIN3A|IRF7|JMJD1C|KDM1A|CREB1|CHEK1|HMGA1|NCOA2|H2AX|TIMELESS|SPHK2|IRF3|TEAD2|TOX4|ARID1B|RAD51
171	20	KEGG Pathways	Transcriptional misregulation in cancer	4.83e-08	FLT3|MDM2|CCND2|CCNT1|BIRC3|BCL2A1|NCOR1|TP53|ATM|CSF1R|REL|PLAU|KDM6A|IGFBP3|SIN3A|JMJD1C|CD14|KMT2A|CCNA2|IGF1R
250	24	GO Biological Process	Meiotic cell cycle	7.75e-08	AURKA|RAD51AP1|TUBG1|BRIP1|CCNE1|CDK2|NUF2|ATM|BUB1B|CCNB2|PLK1|BIRC5|BUB1|RAD54B|XRCC2|EXO1|NEK2|TTK|ATRX|BRCA2|EME1|TOP2A|H2AX|RAD51
62	14	GO Biological Process	Cell cycle G2/M phase transition	8.38e-08	AURKA|CCNB1|CDK2|CCNB2|PLK1|BIRC5|CDC25A|FOXM1|CHEK2|CDK1|CHEK1|WEE1|LATS1|CCNA2
433	31	GO Biological Process	Negative regulation of immune system process	8.44e-08	CD22|OAS3|CD68|BLK|CCL21|TYROBP|IL27RA|CDK6|ATM|CRK|IL7R|CASP3|HAVCR2|FBN1|PDCD1|TGFB2|MNDA|SH2D1A|PTEN|HCK|FOXP3|HLA-E|GPNMB|IL4R|PDCD1LG2|LRRC32|OAS1|PTPN6|PTPRC|JAK3|SOCS1
612	37	GO Biological Process	Chromatin organization	8.44e-08	SUPT16H|SNAI1|LMNB1|KAT2B|ARID4B|MCM2|KAT6A|NCOR1|TP53|SSRP1|CBX2|RUVBL1|EZH2|ARID1A|KDM3B|SF3B1|RAD54B|TRRAP|UCHL5|ATRX|RBL1|FOXP3|KDM6A|JAK2|ASH1L|JMJD1C|KDM5A|KDM1A|SETD2|CHEK1|HMGA1|HJURP|BRCA1|H2AX|KMT2A|SPHK2|ARID1B
747	41	Reactome Pathways	Cellular responses to stress	8.46e-08	TXN2|RBX1|RPA3|CDK4|MDM2|COX5B|LMNB1|CCNE1|PRDX1|CDK6|CDK2|NCOR1|TP53|SOD1|ATM|EIF2AK3|RPTOR|CBX2|EZH2|PRDX6|E2F1|UBE2C|STIP1|LAMTOR2|JUN|TXN|TFDP1|AKT1S1|SIN3A|ERO1A|ABCC1|CREB1|IDH1|HMGA1|NCOA2|ERN1|BRCA1|ATOX1|H2AX|CCS|CCNA2
164	20	GO Biological Process	Regulation of G1/S transition of mitotic cell cycle	8.47e-08	APC|MDM2|CCND2|CDK2|TP53|ATM|RPTOR|EZH2|ARID1A|E2F1|RRM2|PTEN|RBL1|TFDP1|GPNMB|CHEK2|PTPN6|WEE1|GTSE1|ARID1B
158	19	KEGG Pathways	Hepatitis B	9.41e-08	CCNE1|CDK2|TP53|CASP3|E2F1|STAT4|STAT1|JUN|PCNA|JAK2|IRF7|CREB1|PRKCA|BRAF|JAK3|TRAF6|IRF3|CCNA2|JAK1
5438	143	GO Cellular Component	Cytosol	9.7e-09	RB1CC1|RBX1|AURKA|AIMP2|OAS3|TPI1|BYSL|FLT3|SNAI1|TUBG1|NCAPG|CCNB1|APC|NT5E|CDK4|MDM2|BLK|POU5F1|KIF23|CCND2|SLC7A5|CCNT1|FLT4|CCNE1|PRDX1|BIRC3|KAT2B|ARID4B|ZAP70|KAT6A|CDK6|CDK2|BCL2A1|NCOR1|TP53|SOD1|NUF2|CDCA5|ATM|SKA1|BUB1B|CCNB2|HK2|REL|RICTOR|NOS3|PLK1|TPX2|CRK|BIRC5|BUB1|CDC25A|RAC3|IL7R|EIF2AK3|RPTOR|MCM7|GLUL|FANCI|CASP3|AURKB|ROCK2|RUVBL1|PKM|SAV1|CD28|PMAIP1|IDH2|ALDH1A3|CENPA|NME1|G…
156	20	STRING Clusters	DNA repair pathways, full network, and HDR through Homologous Recombination (HRR)	1.1e-08	MSH2|BRIP1|LIG1|NEIL3|ATM|FEN1|FANCI|CLSPN|RAD54B|BLM|DNA2|XRCC2|EXO1|BRCA2|EME1|CHEK1|BRCA1|H2AX|RAD51|UBE2T
203	21	KEGG Pathways	Human immunodeficiency virus 1 infection	1.11e-07	RBX1|CCNB1|ATM|CCNB2|CRK|CD3D|RAC3|ITPR1|CASP3|TAP1|CD3E|CD247|JUN|HLA-E|CDK1|CHEK1|WEE1|PRKCA|CD3G|TRAF6|IRF3
129	18	GO Biological Process	Microtubule cytoskeleton organization involved in mitosis	1.21e-07	AURKA|MYBL2|TUBG1|CCNB1|KIF23|NUF2|PLK1|TPX2|BIRC5|AURKB|CENPA|NEK2|TTK|CDC20|CDCA8|CHEK2|ITGB1|SETD2
221	23	GO Molecular Function	Catalytic activity, acting on DNA	1.24e-07	MSH2|BRIP1|MCM4|LIG1|NEIL3|MCM2|FEN1|MCM7|RUVBL1|POLE|RAD54B|NME1|BLM|DNA2|XRCC2|EXO1|DKC1|ATRX|PCNA|RFC3|HMGA1|TOP2A|RAD51
529	34	GO Biological Process	Positive regulation of cell migration	1.26e-07	LAMB1|SERPINE1|SNAI1|CCR7|APC|CCL21|FLT4|LAMC2|ACKR3|ATM|CSF1R|CCR1|NOS3|CRK|C3AR1|CXCL10|VEGFB|ROCK2|PDPK1|TJP1|TGFB2|PTGS2|JUN|PLAU|BMPR2|JAK2|GPNMB|ITGB1|PRKCA|PTPRC|FZD4|CMKLR1|TNFSF14|IGF1R
51	13	GO Cellular Component	Cyclin-dependent protein kinase holoenzyme complex	1.38e-07	CCNB1|CDK4|CCND2|CCNT1|CCNE1|CDK6|CDK2|CCNB2|PCNA|CDK1|CCNF|CDK12|CCNA2
1191	53	GO Biological Process	Positive regulation of catalytic activity	1.66e-07	RFC2|AIMP2|MSH2|FLT3|CCR7|CCNB1|CCL21|CCND2|CCNT1|FLT4|SOD1|CSF1R|MST1R|RICTOR|NOS3|PLK1|TPX2|CRK|SOX7|EIF2AK3|RPTOR|CLSPN|AURKB|ROCK2|EZH2|FBN1|PMAIP1|PDPK1|UBE2C|TGFB2|NEK2|DKC1|CD40LG|PTEN|CDC20|TXN|BMPR2|PCNA|RFC3|JAK2|RFC4|LAT|ITGB1|ITGB2|TNFSF11|PIK3R5|ITK|ERN1|PTPRC|TRAF6|FZD4|CCS|IGF1R
92	15	KEGG Pathways	Small cell lung cancer	2.14e-07	LAMB1|CDK4|CCNE1|BIRC3|LAMC2|CDK6|CDK2|TP53|CASP3|E2F1|PTGS2|PTEN|COL4A1|ITGB1|TRAF6
668	38	GO Biological Process	Regulation of MAPK cascade	2.24e-07	RB1CC1|FLT3|CCR7|CCL21|FLT4|PRDX1|NCOR1|SOD1|ACKR3|CSF1R|CCR1|MST1R|CRK|VEGFB|HAVCR2|ROCK2|EZH2|GRAP2|FOXM1|TGFB2|LAMTOR2|JUN|PTEN|IGFBP3|JAK2|GPNMB|ASH1L|TNFSF11|PTPN6|PIK3R5|ERN1|PRKCA|PTPRC|BRAF|TRAF6|FZD4|SIRPA|IGF1R
12	9	STRING Clusters	Chromosome passenger complex, and Outer kinetochore	2.48e-07	CCNB1|BUB1B|CCNB2|PLK1|BIRC5|AURKB|KIF2C|CDCA8|KIF20A
136	18	GO Biological Process	Regulation of DNA replication	2.59e-07	RFC2|MCM4|MCM2|CDK2|TP53|MCM7|RUVBL1|BLM|DNA2|UCHL5|ATRX|PCNA|RFC3|BRCA2|RFC4|CDK1|TIMELESS|CCNA2
55	13	GO Biological Process	Regulation of mitotic sister chromatid segregation	2.62e-07	CCNB1|APC|KAT2B|NUF2|ATM|BUB1B|PLK1|BIRC5|BUB1|AURKB|TTK|CDC20|CDCA8
1539	61	GO Cellular Component	Catalytic complex	4.41e-07	RB1CC1|RBX1|NDUFA2|CCNB1|CDK4|CCND2|CCNT1|CCNE1|KAT2B|ARID4B|KAT6A|CDK6|CDK2|NCOR1|BUB1B|CCNB2|RAC3|ITPR1|CBX2|CASP3|RUVBL1|EZH2|ARID1A|POLE|KDM3B|SF3B1|UBE2C|PRIM1|TRRAP|RRM2|DTL|UCHL5|CACYBP|DKC1|CDC20|PLAU|PARD3|KDM6A|PCNA|BRCA2|PFKP|ASH1L|RFC4|EME1|SIN3A|CDK1|CCNF|JMJD1C|PIK3R5|CDK12|ERN1|BRCA1|KMT2A|LDHA|TOX4|CCNA2|NDUFB1|ARID1B|RAD51|SOCS1|IGF1R
143	18	GO Biological Process	Response to ionizing radiation	5.2e-08	RAD51AP1|MSH2|MDM2|CCND2|TP53|ATM|CXCL10|CASP3|RAD54B|BLM|XRCC2|BRCA2|CHEK2|KDM1A|PTPRC|BRCA1|H2AX|RAD51
827	42	GO Biological Process	Response to lipid	5.29e-07	SERPINE1|LOX|FLT3|CCR7|CD68|CDK4|SLC7A5|ATM|NOS3|CXCL10|CXCL11|CASP3|HAVCR2|ROCK2|EZH2|ARID1A|CD6|E2F1|SREBF1|TJP1|CXCL9|TGFB2|PTGS2|HCK|FOXP3|PCNA|SDC1|JAK2|PDCD1LG2|CD14|CREB1|IDH1|NCOA2|TRAF6|FZD4|ADM|SPHK2|IRF3|TEAD2|SIRPA|CCNA2|IGF1R
1514	60	GO Biological Process	Reproduction	5.49e-07	AURKA|RAD51AP1|MSH2|SNAI1|TUBG1|BRIP1|CCNE1|BIRC3|ARID4B|CDK2|SOD1|NUF2|ATM|BUB1B|CCNB2|MST1R|NOS3|PLK1|BIRC5|PNOC|BUB1|CBX2|CASP3|HAVCR2|ANGPT2|RUVBL1|LIN9|RAD54B|E2F1|XRCC2|EXO1|TGFB2|NEK2|PTGS2|TTK|PTEN|ATRX|BMPR2|PCNA|BRCA2|SDC1|ASH1L|EME1|CDK1|IL4R|ITGB1|CCNF|SETD2|IDH1|PTPN6|TOP2A|SKIL|H2AX|FZD4|ADM|SPHK2|TAZ|RAD51|ALDOA|IGF1R
37	11	Reactome Pathways	Activation of ATR in response to replication stress	7.05e-07	RFC2|RPA3|MCM4|MCM2|CDK2|CDC25A|MCM7|CLSPN|RFC3|RFC4|CHEK1
130	17	Reactome Pathways	Immunoregulatory interactions between a Lymphoid and a non-Lymphoid cell	7.05e-07	CD22|KLRB1|CDH1|TYROBP|KLRG1|CD3D|CD3E|CD247|FCGR3A|CD40LG|SH2D1A|HLA-E|ITGB1|ITGB2|CD3G|SIGLEC5-2|SELL
917	44	Reactome Pathways	Infectious disease	7.05e-07	RBX1|SUPT16H|NT5E|CDH1|CCNT1|LIG1|ARID4B|NCOR1|SSRP1|CRK|C3AR1|FEN1|ITPR1|ROCK2|EZH2|CD28|PDCD1|PDPK1|TJP1|CD163|STAT1|CD247|FCGR3A|JUN|PGK1|TXN|HCK|HLA-E|SDC1|JAK2|ITGB1|IRF7|KDM1A|CREB1|PTPN6|HMGA1|CD3G|JAK3|TRAF6|KPNA2|CHMP2A|IRF3|CYFIP1|JAK1
60	13	GO Cellular Component	Replication fork	7.11e-07	RFC2|RPA3|TP53|BLM|PRIM1|XRCC2|PCNA|RFC3|RFC4|EME1|CHEK1|H2AX|TIMELESS
538	33	GO Biological Process	Inflammatory response	7.18e-07	NKG7|CCR7|CD68|CCL21|TYROBP|KLRG1|CSF1R|REL|CCR1|C3AR1|CXCL10|CXCL11|HAVCR2|CD6|CD163|CXCL9|PTGS2|FCGR3A|CD40LG|JUN|HCK|FOXP3|SDC1|JAK2|ASH1L|LAT|IL4R|ITGB1|ITGB2|CD14|ADM|CMKLR1|FPR1
111	16	GO Biological Process	Regulation of cell cycle G2/M phase transition	9.27e-07	AURKA|CCNB1|CDK4|CDK2|TP53|ATM|PLK1|CDC25A|CLSPN|AURKB|BLM|DTL|SIN3A|CDK1|CHEK1|BRCA1
641	36	GO Biological Process	Enzyme-linked receptor protein signaling pathway	9.53e-07	LOX|FLT3|APC|BLK|POU5F1|FLT4|ZAP70|TP53|OSMR|CSF1R|TRAT1|ITGB5|MST1R|CRK|EIF2AK3|CASP3|VEGFB|ANGPT2|PDPK1|SREBF1|CD3E|TGFB2|JUN|BMPR2|COL4A1|HCK|IL6ST|JAK2|AKT1S1|LRRC32|SKIL|BRAF|JAK3|RNF111|IGF1R|JAK1
87	14	KEGG Pathways	PD-L1 expression and PD-1 checkpoint pathway in cancer	9.96e-07	ZAP70|CD3D|CD28|PDCD1|STAT1|CD3E|CD247|JUN|PTEN|JAK2|PTPN6|CD3G|TRAF6|JAK1
316	25	GO Biological Process	Regulation of response to DNA damage stimulus	1.08e-06	RAD51AP1|SNAI1|MDM2|KAT2B|TP53|ACKR3|ATM|RUVBL1|ARID1A|PMAIP1|FOXM1|TRRAP|UCHL5|PCNA|BRCA2|CHEK2|KDM1A|SETD2|CHEK1|SKIL|BRCA1|H2AX|TIMELESS|ARID1B|RAD51
713	38	GO Biological Process	Negative regulation of cell population proliferation	1.16e-06	RB1CC1|AIMP2|APC|BRIP1|BLK|TYROBP|KAT2B|CDK6|TP53|ACKR3|ATM|CSF1R|NOS3|SOX7|CASP3|HAVCR2|SAV1|NME1|E2F1|STAT1|TGFB2|PTGS2|MNDA|JUN|PTEN|BMPR2|TFDP1|FOXP3|BRCA2|IGFBP3|JAK2|GPNMB|PDCD1LG2|LRRC32|PTPN6|HMGA1|ADM|KMT2A
318	25	GO Biological Process	Apoptotic signaling pathway	1.21e-06	RB1CC1|MSH2|PARP2|TYROBP|IL7|BCL2A1|TP53|ATM|ITPR1|CASP3|CD28|PMAIP1|PDPK1|E2F1|CD3E|TGFB2|BRCA2|JAK2|CHEK2|ERO1A|ERN1|PRKCA|PTPRC|SKIL|BRCA1
115	16	GO Biological Process	Positive regulation of cell cycle phase transition	1.42e-06	CCNB1|CDK4|MDM2|CCND2|CDCA5|BIRC5|CDC25A|RPTOR|EZH2|UBE2C|RRM2|DTL|TFDP1|CHEK2|SIN3A|CDK1
176	19	GO Biological Process	Peptidyl-tyrosine phosphorylation	1.52e-06	FLT3|BLK|FLT4|ZAP70|CSF1R|MST1R|PKM|CD3E|TTK|HCK|JAK2|PTPN6|ITK|WEE1|PTPRC|BRAF|JAK3|IGF1R|JAK1
537	32	UniProt Keywords	Immunity	1.73e-06	OAS3|TYROBP|ZAP70|KLRG1|CSF1R|TRAT1|MST1R|CD3D|HAVCR2|CD6|PDCD1|TAP1|CD3E|CD247|EXO1|SH2D1A|HCK|HLA-E|JAK2|LAT|IL4R|IRF7|PDCD1LG2|MX1|CD14|SETD2|OAS1|ITK|CD3G|JAK3|TRAF6|IRF3
121	16	Reactome Pathways	Signaling by TGFB family members	1.92e-06	SERPINE1|CCNT1|NCOR1|FSTL1|ITGB5|FBN1|STAT1|TGFB2|UCHL5|RBL1|BMPR2|PARD3|TFDP1|ITGB1|SKIL|RNF111
1612	61	GO Biological Process	Negative regulation of response to stimulus	1.96e-06	RB1CC1|CD22|RBX1|SERPINE1|OAS3|SNAI1|APC|NT5E|MDM2|IL27RA|IL7|ARID4B|NCOR1|TP53|SOD1|ACKR3|ATM|FZD1|NOS3|CRK|IL7R|ITPR1|HAVCR2|ANGPT2|EZH2|FBN1|PDCD1|FOXM1|PDPK1|STAT1|CD3E|TGFB2|PTGS2|SH2D1A|PTEN|PLAU|TXN|HCK|FOXP3|HLA-E|IGFBP3|IL6ST|CHEK2|AKT1S1|ASH1L|SIN3A|IL4R|ITGB1|KDM1A|OAS1|PTPN6|PTPRC|SKIL|BRCA1|JAK3|FZD4|ADM|LATS1|SIRPA|SOCS1|IGF1R
163	18	Reactome Pathways	Cellular Senescence	2.2e-07	CDK4|MDM2|LMNB1|CCNE1|CDK6|CDK2|TP53|ATM|CBX2|EZH2|E2F1|UBE2C|JUN|TXN|TFDP1|HMGA1|H2AX|CCNA2
2498	82	GO Molecular Function	DNA binding	2.55e-06	RFC2|MYBL2|RPA3|RAD51AP1|MSH2|SNAI1|PARP2|BRIP1|POU5F1|LMNB1|CCNT1|MCM4|LIG1|KAT2B|ARID4B|NEIL3|MCM2|KAT6A|NCOR1|TP53|SSRP1|ATM|REL|SOX7|FEN1|RPTOR|MCM7|CBX2|FANCI|CLSPN|EZH2|ARID1A|POLE|KDM3B|LIN9|RAD54B|CENPA|TCF7|FOXM1|E2F1|BLM|SREBF1|DNA2|STAT4|XRCC2|STAT1|EXO1|MNDA|MKI67|JUN|KIF2C|ATRX|RBL1|TFDP1|FOXP3|KDM6A|PCNA|RFC3|BRCA2|ASH1L|RFC4|EME1|SIN3A|IRF7|JMJD1C|KDM5A|ASXL2|CREB1|HMGA1|NCOA2|TOP2…
1710	63	GO Biological Process	Positive regulation of transcription, DNA-templated	2.64e-06	SUPT16H|MYBL2|TNFSF8|SNAI1|POU5F1|CDH1|CCNT1|KAT2B|ARID4B|KAT6A|CDK2|TP53|ATM|FZD1|REL|SOX7|CXCL10|EIF2AK3|RPTOR|RUVBL1|PKM|ARID1A|CD28|SF3B1|FOXM1|E2F1|BLM|SREBF1|STAT4|TRRAP|STAT1|TGFB2|UCHL5|JUN|ATRX|BMPR2|TFDP1|FOXP3|BRCA2|JAK2|CHEK2|ASH1L|SIN3A|IRF7|TNFSF11|KDM5A|KDM1A|ASXL2|CREB1|CDK12|HMGA1|NCOA2|TOP2A|BRCA1|TRAF6|FZD4|KMT2A|ATF7IP|RNF111|IRF3|TEAD2|CCNA2|ARID1B
2144	74	GO Molecular Function	Identical protein binding	2.97e-06	TPI1|MSH2|TUBG1|MDM2|CDH1|FLT4|TYROBP|PRDX1|BCL2A1|TP53|SOD1|GZMA|ATM|CSF1R|PLK1|CD3D|BIRC5|EIF2AK3|GLUL|VEGFB|PKM|CD6|SAV1|CD28|FBN1|ALDH1A3|NME1|PRDX6|TAP1|BLM|STAT4|RRM2|STAT1|CD3E|CD247|TGFB2|HSD11B1|PTGS2|CACYBP|TTK|JUN|PTEN|TXN|FOXP3|SRM|KDM6A|PCNA|BRCA2|PFKP|SDC1|IL6ST|JAK2|CHEK2|MX1|TNFSF11|CREB1|IDH1|ERN1|TOP2A|HJURP|SKIL|BRAF|CD3G|TRAF6|FZD4|KMT2A|LDHA|TIMELESS|TNFSF14|IRF3|RAD51|ALDOA|…
238	21	Reactome Pathways	Chromatin modifying enzymes	3.39e-06	CDK4|KAT2B|ARID4B|KAT6A|NCOR1|RUVBL1|EZH2|ARID1A|KDM3B|TRRAP|KDM6A|JAK2|ASH1L|KDM5A|KDM1A|SETD2|NCOA2|H2AX|KMT2A|ATF7IP|ARID1B
521	31	Reactome Pathways	Signaling by Receptor Tyrosine Kinases	3.39e-06	LAMB1|FLT3|FLT4|LAMC2|NCOR1|COL6A3|MST1R|RICTOR|NOS3|CRK|ITPR1|VEGFB|ROCK2|GRAP2|PDPK1|STAT1|COL6A1|THBS2|COL4A1|JAK2|SIN3A|ITGB1|CREB1|CHEK1|PTPN6|PRKCA|BRAF|JAK3|CYFIP1|SOCS1|IGF1R
157	17	KEGG Pathways	Hepatitis C	3.51e-06	OAS3|CDK4|CDK6|CDK2|TP53|CXCL10|EIF2AK3|CASP3|E2F1|STAT1|IRF7|MX1|OAS1|BRAF|TRAF6|IRF3|JAK1
712	37	GO Biological Process	Cell population proliferation	3.65e-06	BYSL|FLT3|PRDX1|IL7|TP53|CSF1R|CRK|BUB1|CDC25A|IL7R|MCM7|GLUL|AURKB|SAV1|CD28|STAT1|CD3E|TGFB2|MKI67|CD40LG|JUN|PTEN|BMPR2|FOXP3|BRCA2|IGFBP3|CDK1|ITGB1|TNFSF11|CHEK1|PTPN6|ERN1|PTPRC|ADM|KMT2A|TNFSF14|SPHK2
88	14	GO Biological Process	Cell cycle G1/S phase transition	3.74e-06	CDK4|CCND2|CCNE1|CDK6|CDK2|CDC25A|EZH2|POLE|EIF4EBP1|E2F1|TFDP1|ITGB1|LATS1|CCNA2
609	34	GO Cellular Component	Centrosome	3.74e-06	AURKA|TUBG1|CCNB1|APC|KIF23|CCNE1|KAT2B|CDK6|CDK2|TP53|ATM|SKA1|CCNB2|HK2|TRAT1|PCLAF|PLK1|AURKB|ROCK2|E2F1|TAP1|XRCC2|DTL|NEK2|KIF2C|CDC20|PCNA|BRCA2|CDK1|IL4R|CCNF|CHEK1|PIK3R5|H2AX
433	28	UniProt Keywords	Chromosome	3.9e-07	SUPT16H|MSH2|NCAPG|NUF2|CDCA5|SSRP1|SKA1|BUB1B|PLK1|BIRC5|BUB1|CBX2|AURKB|CENPA|DTL|NEK2|MKI67|KIF2C|CDCA8|ATRX|ASH1L|SETD2|HMGA1|HJURP|BRCA1|H2AX|TIMELESS|RAD51
99	14	KEGG Pathways	Th17 cell differentiation	4.09e-06	IL27RA|ZAP70|CD3D|STAT1|CD3E|CD247|JUN|FOXP3|IL6ST|JAK2|IL4R|CD3G|JAK3|JAK1
89	14	GO Biological Process	DNA duplex unwinding	4.2e-07	RFC2|BRIP1|MCM4|MCM2|MCM7|RUVBL1|RAD54B|BLM|DNA2|ATRX|RFC3|RFC4|HMGA1|RAD51
189	19	GO Biological Process	Protein autophosphorylation	4.2e-07	RB1CC1|AURKA|FLT3|FLT4|ZAP70|ATM|CSF1R|EIF2AK3|AURKB|PDPK1|NEK2|TTK|HCK|JAK2|CHEK2|CDK12|ERN1|PTPRC|IGF1R
167	18	GO Biological Process	Positive regulation of leukocyte proliferation	4.24e-06	IL27RA|IL7|ZAP70|CSF1R|HAVCR2|CD6|CD28|CD3E|FCGR3A|CD40LG|FOXP3|HLA-E|IL6ST|JAK2|PDCD1LG2|PTPRC|JAK3|TRAF6
288	23	GO Biological Process	Regulation of angiogenesis	4.44e-06	SERPINE1|HK2|NOS3|C3AR1|CXCL10|GLUL|VEGFB|ANGPT2|ROCK2|PKM|PDPK1|TJP1|STAT1|THBS2|TGFB2|PGK1|GPNMB|ITGB1|ITGB2|PRKCA|BRCA1|ADM|JAK1
315	24	GO Biological Process	Regulation of leukocyte differentiation	4.53e-06	TYROBP|IL7|ZAP70|CDK6|SOD1|CCR1|IL7R|ARID1A|CD28|FBN1|TCF7|FOXP3|IL4R|IRF7|TNFSF11|CREB1|PTPN6|PRKCA|PTPRC|BRAF|JAK3|TRAF6|ARID1B|SOCS1
33	10	GO Biological Process	Histone phosphorylation	4.9e-07	AURKA|CDK2|ATM|AURKB|PKM|JAK2|CDK1|CHEK1|PRKCA|CCNA2
101	14	KEGG Pathways	NF-kappa B signaling pathway	4.94e-06	CCL21|BIRC3|ZAP70|BCL2A1|ATM|PTGS2|CD40LG|PLAU|TNFSF11|CD14|LTB|TRAF6|TNFSF14|MAP3K14
197	19	Reactome Pathways	Mitotic G2-G2/M phases	5.28e-06	RBX1|AURKA|MYBL2|TUBG1|CCNB1|CDK2|TP53|CCNB2|PLK1|TPX2|CDC25A|LIN9|FOXM1|E2F1|NEK2|CDK1|WEE1|GTSE1|CCNA2
111	15	GO Biological Process	Regulation of cyclin-dependent protein serine/threonine kinase activity	6.62e-06	CCNB1|APC|CCND2|CCNT1|CCNE1|KAT2B|CCNB2|PLK1|CDC25A|CASP3|BLM|PTEN|CCNF|LATS1|CCNA2
25	9	Reactome Pathways	Resolution of AP sites via the multiple-nucleotide patch replacement pathway	6.63e-06	RFC2|RPA3|PARP2|LIG1|FEN1|POLE|PCNA|RFC3|RFC4
16	8	Reactome Pathways	Polo-like kinase mediated events	6.7e-07	MYBL2|CCNB1|CCNB2|PLK1|CDC25A|LIN9|FOXM1|WEE1
15	8	GO Biological Process	DNA strand elongation involved in DNA replication	6.82e-06	MCM4|LIG1|MCM7|POLE|DNA2|PCNA|RFC3|RFC4
270	22	GO Biological Process	Rhythmic process	7.13e-06	KAT2B|NCOR1|TP53|NOS3|CASP3|ROCK2|EZH2|SREBF1|TGFB2|DTL|PTEN|PCNA|SIN3A|CDK1|KDM5A|CREB1|NCOA2|TOP2A|FZD4|KMT2A|TIMELESS|IGF1R
24	9	GO Biological Process	Nuclear DNA replication	7.17e-06	MCM4|LIG1|MCM2|FEN1|BLM|DNA2|PCNA|BRCA2|RAD51
1041	45	Reactome Pathways	Innate Immune System	7.43e-06	CD68|TYROBP|BIRC3|TP53|NOS3|CRK|C3AR1|PA2G4|ITPR1|PKM|GRAP2|PRDX6|PDPK1|CD247|FCGR3A|MNDA|LAMTOR2|JUN|PLAU|TXN|HCK|HLA-E|LAT|IRF7|ITGB2|CD14|CREB1|IDH1|PTPN6|ITK|PTPRC|ATOX1|CD3G|TRAF6|MGAM|SIGLEC5-2|FPR1|IRF3|SIRPA|CYFIP1|MAP3K14|ALDOA|SOCS1|CD53|SELL
132	16	GO Biological Process	Regulation of DNA recombination	7.58e-06	RAD51AP1|MSH2|IL27RA|IL7R|RUVBL1|CD28|BLM|TRRAP|FOXP3|KDM1A|SETD2|CHEK1|PTPRC|KPNA2|TIMELESS|RAD51
325	24	GO Biological Process	Cellular response to abiotic stimulus	7.58e-06	RBX1|RAD51AP1|MDM2|CCND2|TP53|ATM|CDC25A|RPTOR|CASP3|AURKB|BLM|PTGS2|PTEN|PCNA|BRCA2|CHEK2|KDM1A|CHEK1|BRCA1|H2AX|TNFSF14|MAP3K14|RAD51|IGF1R
146	16	KEGG Pathways	Breast cancer	7.84e-06	APC|CDK4|FLT4|CDK6|TP53|FZD1|TCF7|E2F1|JUN|PTEN|BRCA2|TNFSF11|BRCA1|BRAF|FZD4|IGF1R
1261	52	GO Molecular Function	Protein-containing complex binding	8.37e-06	CD22|TXN2|SUPT16H|LAMB1|LOX|FLT3|PARP2|APC|MDM2|BIRC3|NEIL3|TP53|NUF2|CDCA5|SSRP1|ATM|ITGB5|RICTOR|PLK1|RPTOR|CASP3|CLSPN|RUVBL1|EZH2|PKM|FBN1|ITGA11|NME1|SREBF1|CD3E|COL6A1|UCHL5|FCGR3A|CD40LG|PTEN|CDC20|HLA-E|PCNA|PFKP|GPNMB|SIN3A|ITGB1|CCNF|ITGB2|PIK3R5|PRKCA|PTPRC|SKIL|CD3G|FZD4|CYFIP1|IGF1R
217	19	KEGG Pathways	Human cytomegalovirus infection	8.53e-06	CDK4|MDM2|CDK6|TP53|CCR1|CRK|RAC3|ITPR1|CASP3|ROCK2|EIF4EBP1|E2F1|TAP1|PTGS2|HLA-E|CREB1|PRKCA|IRF3|JAK1
507	30	GO Biological Process	Positive regulation of apoptotic process	9.13e-06	MYBL2|APC|BLK|TYROBP|TP53|SOD1|GZMA|ATM|CASP3|SAV1|PMAIP1|ALDH1A3|PDCD1|E2F1|TGFB2|PTGS2|MNDA|CD40LG|JUN|PTEN|IGFBP3|JAK2|CHEK2|ITGB1|PTPRC|TOP2A|SKIL|ADM|LATS1|SPHK2
1035	45	GO Biological Process	Negative regulation of multicellular organismal process	9.14e-06	SERPINE1|OAS3|CCR7|TYROBP|IL27RA|ARID4B|CDK6|TP53|SOD1|REL|CCR1|NOS3|CXCL10|EIF2AK3|HAVCR2|ANGPT2|ROCK2|EZH2|SAV1|FBN1|PDCD1|STAT1|THBS2|TGFB2|PTGS2|PTEN|PLAU|PGK1|BMPR2|FOXP3|BRCA2|JAK2|GPNMB|SIN3A|IL4R|PDCD1LG2|LRRC32|OAS1|PTPN6|PTPRC|JAK3|ADM|CMKLR1|SIRPA|SOCS1
63	12	GO Biological Process	T cell differentiation in thymus	9.19e-06	CCR7|ZAP70|CDK6|TP53|CD3D|IL7R|CD28|CD3E|FOXP3|PTPRC|BRAF|CD3G
97	14	GO Biological Process	Alpha-beta T cell activation	1.03e-05	NKG7|TNFSF8|ZAP70|CD3D|CD28|CD3E|CD247|FOXP3|HLA-E|IL4R|ITK|PTPRC|BRAF|CD3G
131	15	KEGG Pathways	Apoptosis	1.27e-05	PARP2|LMNB1|BIRC3|BCL2A1|TP53|ATM|ITPR1|EIF2AK3|CASP3|PMAIP1|IL3RA|PDPK1|JUN|ERN1|MAP3K14
232	20	GO Biological Process	Cellular response to biotic stimulus	1.53e-05	SERPINE1|CD68|CDK4|SLC7A5|TP53|NOS3|CXCL10|CXCL11|EIF2AK3|HAVCR2|CD6|CXCL9|HCK|JAK2|EME1|PDCD1LG2|CD14|TRAF6|IRF3|SIRPA
368	25	GO Biological Process	Response to oxidative stress	1.6e-06	TXN2|RBX1|PRDX1|TP53|SOD1|NOS3|CRK|CASP3|EZH2|PRDX6|STAT1|PTGS2|JUN|PCNA|SDC1|JAK2|SIN3A|CDK1|ERO1A|ABCC1|IDH1|ERN1|ATOX1|CCS|SIRPA
282	21	KEGG Pathways	Cytokine-cytokine receptor interaction	1.79e-05	TNFSF8|CCR7|CCL21|IL27RA|IL7|ACKR3|OSMR|CSF1R|CCR1|CXCL10|IL7R|CXCL11|IL3RA|CXCL9|CD40LG|BMPR2|IL6ST|IL4R|TNFSF11|LTB|TNFSF14
1723	61	GO Biological Process	Tissue development	1.89e-05	LAMB1|AIMP2|LOX|SNAI1|CDK4|MDM2|POU5F1|LAMC2|ARID4B|CDK6|TP53|SOD1|ATM|CSF1R|FZD1|FSTL1|ITGB5|NOS3|SOX7|EIF2AK3|CASP3|ROCK2|EZH2|SAV1|ALDH1A3|PDPK1|TJP1|XRCC2|STAT1|COL6A1|TGFB2|PTGS2|JUN|PTEN|PGK1|ATRX|BMPR2|TFDP1|COL4A1|HCK|FOXP3|KDM6A|PCNA|SDC1|IL6ST|JAK2|ASH1L|CDK1|ITGB1|ITGB2|TNFSF11|SETD2|CREB1|PTPRC|SKIL|TRAF6|ADM|LATS1|TIMELESS|TAZ|TEAD2
1499	57	GO Molecular Function	Signaling receptor binding	1.93e-05	CD22|LAMB1|SERPINE1|TNFSF8|CCNB1|BLK|CCL21|TYROBP|IL7|LAMC2|ZAP70|TP53|OSMR|FZD1|TRAT1|ITGB5|CRK|PNOC|CXCL10|CXCL11|CASP3|VEGFB|ANGPT2|SAV1|FBN1|ITGA11|TAP1|STAT1|CD3E|CXCL9|TGFB2|CD40LG|HCK|HLA-E|PCNA|IL6ST|JAK2|GPNMB|ITGB1|ITGB2|TNFSF11|ASXL2|HMGA1|NCOA2|ERN1|PRKCA|LTB|PTPRC|CD3G|JAK3|TRAF6|ADM|TNFSF14|FPR1|SOCS1|IGF1R|JAK1
382	25	Reactome Pathways	M Phase	2.22e-05	TUBG1|NCAPG|CCNB1|KIF23|LMNB1|NUF2|CDCA5|SKA1|BUB1B|CCNB2|PLK1|BIRC5|BUB1|AURKB|CENPA|UBE2C|NEK2|KIF2C|CDC20|CDCA8|KIF20A|CDK1|PRKCA|H2AX|CHMP2A
239	20	GO Biological Process	Regulation of leukocyte mediated immunity	2.37e-05	KLRB1|MSH2|BLK|TYROBP|IL27RA|CRK|IL7R|HAVCR2|CD28|PDPK1|SH2D1A|FOXP3|HLA-E|IL4R|ITGB2|PTPN6|PTPRC|JAK3|TRAF6|SPHK2
532	30	GO Biological Process	Response to inorganic substance	2.43e-05	CCR7|NT5E|CDH1|PRDX1|CDK2|SOD1|NOS3|CRK|EIF2AK3|CASP3|EZH2|BLM|STAT1|PTGS2|JUN|ATRX|TXN|PCNA|SDC1|CDK1|CD14|CREB1|ERN1|BRAF|CCS|KMT2A|TIMELESS|SIRPA|CCNA2|RAD51
186	17	KEGG Pathways	Chemokine signaling pathway	2.61e-05	CCR7|CCL21|CCR1|CRK|RAC3|CXCL10|CXCL11|ROCK2|STAT1|CXCL9|PARD3|HCK|JAK2|PIK3R5|ITK|BRAF|JAK3
110	14	UniProt Keywords	SH2 domain	3.06e-05	BLK|ZAP70|CRK|GRAP2|STAT4|STAT1|SH2D1A|HCK|JAK2|PTPN6|ITK|JAK3|SOCS1|JAK1
306	22	Reactome Pathways	Intracellular signaling by second messengers	3.62e-05	FLT3|SNAI1|MDM2|TP53|TRAT1|RICTOR|ITPR1|RPTOR|CBX2|ICOS|EZH2|CD28|PDPK1|LAMTOR2|JUN|PTEN|AKT1S1|KDM1A|CREB1|PRKCA|TRAF6|KPNA2
103	13	KEGG Pathways	Toxoplasmosis	3.71e-05	LAMB1|BIRC3|LAMC2|CASP3|PDPK1|STAT1|CD40LG|JAK2|ITGB1|PIK3R5|TRAF6|SOCS1|JAK1
37	9	KEGG Pathways	Primary immunodeficiency	3.71e-05	ZAP70|CD3D|IL7R|ICOS|TAP1|CD3E|CD40LG|PTPRC|JAK3
899	40	GO Biological Process	Negative regulation of gene expression	4.02e-05	CD22|AURKA|SERPINE1|OAS3|CCR7|BRIP1|POU5F1|LMNB1|SLC7A5|TYROBP|IL27RA|KAT2B|NCOR1|TP53|ATM|REL|CCR1|EIF2AK3|VEGFB|HAVCR2|ROCK2|EZH2|CD28|EIF4EBP1|CD3E|TGFB2|PLAU|RBL1|FOXP3|GPNMB|CDK1|PDCD1LG2|LRRC32|OAS1|PTPN6|ERN1|PTPRC|JAK3|CMKLR1|SIRPA
38	9	KEGG Pathways	Homologous recombination	4.11e-05	RPA3|BRIP1|ATM|RAD54B|BLM|XRCC2|BRCA2|EME1|BRCA1
68	11	KEGG Pathways	Central carbon metabolism in cancer	4.11e-05	FLT3|SLC7A5|TP53|HK2|PKM|IDH2|PTEN|PFKP|IDH1|SLC1A5|LDHA
901	40	GO Biological Process	Circulatory system development	4.24e-05	RB1CC1|SERPINE1|LOX|SNAI1|MDM2|POU5F1|FLT4|KAT2B|TP53|ACKR3|ATM|FZD1|NOS3|EIF2AK3|GLUL|CASP3|VEGFB|ANGPT2|ROCK2|SAV1|FBN1|TGFB2|PTGS2|CACYBP|JUN|PTEN|BMPR2|COL4A1|KDM6A|PCNA|CDK1|ITGB1|SETD2|PRKCA|FZD4|ADM|SPHK2|TAZ|TEAD2|IGF1R
422	26	GO Biological Process	Response to xenobiotic stimulus	4.83e-05	TXN2|LOX|CDK4|CDH1|CCNT1|TP53|SOD1|FZD1|RPTOR|MCM7|CASP3|RAD54B|E2F1|SREBF1|TJP1|STAT1|TGFB2|PTGS2|JUN|PCNA|CHEK2|CDK1|ABCC1|CREB1|BRAF|RAD51
278	21	GO Biological Process	Response to hypoxia	5.02e-05	TXN2|MDM2|BRIP1|TP53|ATM|HK2|ITPR1|RPTOR|CASP3|VEGFB|ANGPT2|PMAIP1|E2F1|TGFB2|PTGS2|PTEN|PLAU|PGK1|ERO1A|ADM|CCNA2
62	11	Reactome Pathways	TP53 Regulates Transcription of DNA Repair Genes	5.26e-05	SUPT16H|MSH2|CCNT1|TP53|SSRP1|ATM|FANCI|JUN|CHEK1|CDK12|BRCA1
35	9	Reactome Pathways	Regulation of TP53 Degradation	6.58e-05	MDM2|CDK2|TP53|ATM|RICTOR|PDPK1|CHEK2|CDK1|CCNA2
256	20	GO Biological Process	Homeostasis of number of cells	6.66e-05	FLT3|CCR7|PRDX1|IL7|SOD1|CCNB2|FSTL1|NOS3|RAC3|IL7R|CASP3|EZH2|PMAIP1|FOXP3|JAK2|LAT|SKIL|JAK3|KMT2A|TNFSF14
607	31	Reactome Pathways	Hemostasis	7.67e-05	SERPINE1|KIF23|SLC7A5|CDK2|TP53|SOD1|NOS3|CRK|ITPR1|VEGFB|ANGPT2|PDPK1|TGFB2|KIF2C|PLAU|SDC1|JAK2|KIF20A|SIN3A|LAT|ITGB1|ITGB2|JMJD1C|KDM1A|PTPN6|PIK3R5|WEE1|PRKCA|SIRPA|ALDOA|SELL
97	13	GO Biological Process	Telomere maintenance	7.8e-06	RPA3|CCNE1|ATM|FEN1|RUVBL1|BLM|DNA2|EXO1|UCHL5|DKC1|PCNA|BRCA2|RAD51
158	15	KEGG Pathways	JAK-STAT signaling pathway	9.31e-05	CCND2|IL27RA|IL7|OSMR|IL7R|IL3RA|STAT4|STAT1|IL6ST|JAK2|IL4R|PTPN6|JAK3|SOCS1|JAK1
1049	43	GO Biological Process	Embryo development	0.000101	LAMB1|BYSL|MSH2|SNAI1|NDUFA2|CCNB1|POU5F1|TP53|SOD1|ATM|FZD1|CCNB2|ITGB5|RICTOR|NOS3|SOX7|CASP3|ROCK2|POLE|FBN1|ALDH1A3|TJP1|XRCC2|RRM2|COL6A1|TGFB2|NEK2|BMPR2|KDM6A|BRCA2|SIN3A|ITGB1|ITGB2|SETD2|CHEK1|TOP2A|SKIL|BRCA1|TRAF6|ADM|KMT2A|LATS1|TEAD2
14	7	GO Cellular Component	T cell receptor complex	0.000111	ZAP70|TRAT1|CD3D|CD3E|CD247|PTPN6|CD3G
138	14	KEGG Pathways	Cell adhesion molecules	0.000115	CD22|CDH1|ICOS|CD6|CD28|PDCD1|CD40LG|HLA-E|SDC1|ITGB1|PDCD1LG2|ITGB2|PTPRC|SELL
38	9	Reactome Pathways	Diseases of mitotic cell cycle	0.000117	CDK4|CCND2|CCNE1|CDK6|CDK2|E2F1|UBE2C|ATRX|TFDP1
390	24	UniProt Keywords	Serine/threonine-protein kinase	0.000127	AURKA|CDK4|CDK6|CDK2|ATM|BUB1B|PLK1|BUB1|EIF2AK3|AURKB|ROCK2|PDPK1|NEK2|TTK|BMPR2|CHEK2|CDK1|CHEK1|CDK12|ERN1|PRKCA|BRAF|LATS1|MAP3K14
97	12	KEGG Pathways	Prostate cancer	0.000128	MDM2|CCNE1|CDK2|TP53|TCF7|PDPK1|E2F1|PTEN|PLAU|CREB1|BRAF|IGF1R
324	22	GO Biological Process	Regulation of neuron death	0.000131	MYBL2|AIMP2|MSH2|PARP2|TYROBP|IL27RA|TP53|SOD1|ATM|FZD1|BIRC5|CASP3|VEGFB|XRCC2|TGFB2|JUN|IL6ST|JAK2|GPNMB|AKT1S1|ITGB2|BRAF
143	15	GO Cellular Component	Chromosome, telomeric region	0.000148	RAD51AP1|MSH2|MCM4|MCM2|CDK2|FEN1|MCM7|EZH2|DNA2|ATRX|PCNA|BRCA2|CDK1|KDM1A|RAD51
418	25	GO Cellular Component	Receptor complex	0.000181	FLT3|FLT4|IL27RA|ZAP70|OSMR|CSF1R|TRAT1|ITGB5|MST1R|CD3D|ITGA11|IL3RA|CD3E|CD247|BMPR2|IL6ST|JAK2|IL4R|ITGB1|ITGB2|CD14|PTPN6|CD3G|TRAF6|IGF1R
60	11	STRING Clusters	DNA replication, and Regulation of DNA-directed DNA polymerase activity	0.000189	RFC2|RPA3|MCM4|MCM2|MCM7|POLE|PRIM1|PCNA|RFC3|RFC4|TIMELESS
880	38	GO Biological Process	Tube development	0.000192	AIMP2|SERPINE1|LOX|BRIP1|FLT4|ACKR3|CSF1R|FZD1|NOS3|EIF2AK3|GLUL|CASP3|VEGFB|ANGPT2|SAV1|SREBF1|STAT1|TGFB2|HSD11B1|PTGS2|JUN|PTEN|ATRX|BMPR2|COL4A1|KDM6A|SDC1|IL6ST|ITGB1|SETD2|CREB1|PTPN6|PRKCA|TRAF6|FZD4|ADM|TIMELESS|TEAD2
194	16	KEGG Pathways	Proteoglycans in cancer	0.000192	MDM2|TP53|FZD1|ITGB5|ITPR1|CASP3|ROCK2|PDPK1|PLAU|SDC1|ITGB1|PTPN6|PRKCA|BRAF|FZD4|IGF1R
102	12	KEGG Pathways	HIF-1 signaling pathway	0.000199	RBX1|SERPINE1|HK2|NOS3|ANGPT2|EIF4EBP1|PGK1|PFKP|PRKCA|LDHA|ALDOA|IGF1R
18	7	Reactome Pathways	TP53 Regulates Transcription of Genes Involved in G2 Cell Cycle Arrest	0.000215	AURKA|CCNB1|TP53|RBL1|TFDP1|PCNA|CDK1
54	10	GO Biological Process	DNA-templated DNA replication maintenance of fidelity	0.000225	POLE|BLM|DNA2|ATRX|PCNA|BRCA2|EME1|BRCA1|TIMELESS|RAD51
114	13	Reactome Pathways	TCR signaling	0.000258	ZAP70|TRAT1|CD3D|GRAP2|PDPK1|CD3E|CD247|PTEN|LAT|ITK|PTPRC|CD3G|TRAF6
292	20	Reactome Pathways	RHO GTPase Effectors	0.000286	CDH1|NUF2|SKA1|BUB1B|PLK1|BIRC5|BUB1|AURKB|ROCK2|CENPA|PDPK1|KIF2C|CDC20|CDCA8|ITGB1|KDM1A|NCOA2|PRKCA|H2AX|CYFIP1
91	12	GO Biological Process	Negative regulation of lymphocyte proliferation	0.000307	BLK|TYROBP|ATM|CASP3|HAVCR2|MNDA|PTEN|FOXP3|GPNMB|PDCD1LG2|LRRC32|PTPN6
938	39	GO Biological Process	Anatomical structure formation involved in morphogenesis	0.000323	LAMB1|SERPINE1|BYSL|SNAI1|POU5F1|FLT4|TP53|ACKR3|ATM|FZD1|ITGB5|NOS3|SOX7|EIF2AK3|GLUL|CASP3|VEGFB|ANGPT2|ALDH1A3|TJP1|XRCC2|COL6A1|TGFB2|PTGS2|JUN|PTEN|BMPR2|COL4A1|KDM6A|ITGB1|ITGB2|SETD2|PTPN6|PRKCA|SKIL|TRAF6|ADM|LATS1|TEAD2
861	37	GO Biological Process	Response to organic cyclic compound	0.000324	TXN2|LOX|FLT3|NT5E|CDK4|CDH1|SOD1|CXCL10|CASP3|ANGPT2|ROCK2|EZH2|ARID1A|PMAIP1|BLM|SREBF1|STAT1|TGFB2|PTGS2|FOXP3|PCNA|SDC1|JAK2|CHEK2|SIN3A|CDK1|KDM1A|CREB1|IDH1|CHEK1|NCOA2|BRCA1|ADM|IRF3|CCNA2|RAD51|IGF1R
437	25	GO Biological Process	Response to peptide	0.000333	APC|CDK4|MDM2|BRIP1|KAT2B|TP53|CRK|ROCK2|PKM|FBN1|PDPK1|SREBF1|STAT4|STAT1|PTGS2|JAK2|ABCC1|CREB1|JAK3|ADM|TIMELESS|CYFIP1|CCNA2|IGF1R|JAK1
77	11	UniProt Keywords	DNA recombination	0.000353	RPA3|RAD51AP1|LIG1|RUVBL1|XRCC2|UCHL5|BRCA2|EME1|BRCA1|H2AX|RAD51
154	14	KEGG Pathways	Hippo signaling pathway	0.000354	SERPINE1|APC|CCND2|CDH1|BIRC3|FZD1|SAV1|TCF7|BMPR2|PARD3|ITGB2|FZD4|LATS1|TEAD2
69	10	KEGG Pathways	Leishmaniasis	0.000354	STAT1|PTGS2|FCGR3A|JUN|JAK2|ITGB1|ITGB2|PTPN6|TRAF6|JAK1
142	15	GO Molecular Function	Immune receptor activity	0.000363	FLT3|CCR7|IL27RA|ACKR3|OSMR|CCR1|C3AR1|IL7R|IL3RA|FCGR3A|IL6ST|IL4R|FZD4|CMKLR1|FPR1
70	10	KEGG Pathways	Platinum drug resistance	3.8e-05	MSH2|MDM2|BIRC3|TP53|ATM|CASP3|PMAIP1|PDPK1|TOP2A|BRCA1
90	11	KEGG Pathways	Hematopoietic cell lineage	0.000409	CD22|FLT3|IL7|CSF1R|CD3D|IL7R|IL3RA|CD3E|IL4R|CD14|CD3G
19	7	GO Biological Process	Regulation of attachment of spindle microtubules to kinetochore	0.000438	CCNB1|APC|KAT2B|BIRC5|AURKB|NEK2|CDCA8
270	20	GO Molecular Function	Cytokine receptor binding	0.000462	TNFSF8|CCL21|IL7|OSMR|CXCL10|CXCL11|CASP3|VEGFB|STAT1|CXCL9|TGFB2|CD40LG|IL6ST|JAK2|TNFSF11|LTB|JAK3|TRAF6|TNFSF14|JAK1
21	7	UniProt Keywords	Fanconi anemia	0.000514	BRIP1|FANCI|XRCC2|BRCA2|BRCA1|RAD51|UBE2T
12	6	Reactome Pathways	Interleukin-35 Signalling	0.000515	IL27RA|STAT4|STAT1|IL6ST|JAK2|JAK1
195	16	Reactome Pathways	Cellular response to chemical stress	0.000534	TXN2|RBX1|COX5B|PRDX1|NCOR1|SOD1|PRDX6|TXN|SIN3A|ERO1A|ABCC1|IDH1|NCOA2|BRCA1|ATOX1|CCS
296	20	GO Biological Process	Positive regulation of defense response	0.000559	NKG7|SERPINE1|CCR7|TYROBP|OSMR|HAVCR2|CD28|PTGS2|MNDA|SH2D1A|HCK|HLA-E|IL6ST|JAK2|SIN3A|IRF7|TNFSF11|ABCC1|TRAF6|IRF3
140	14	GO Biological Process	Regulation of B cell activation	5.7e-05	CD22|MSH2|BLK|TYROBP|IL27RA|IL7|ATM|CASP3|CD28|MNDA|PTEN|FOXP3|PTPN6|PTPRC
247	19	GO Molecular Function	Kinase regulator activity	0.000571	CCNB1|APC|CDK4|CCND2|CCNT1|CCNE1|KAT2B|CCNB2|RICTOR|TPX2|CXCL10|RPTOR|CASP3|CD40LG|BMPR2|CCNF|PIK3R5|CCNA2|SOCS1
164	15	GO Biological Process	Regulation of tumor necrosis factor production	0.000596	OAS3|TYROBP|IL27RA|HAVCR2|FCGR3A|FOXP3|HLA-E|JAK2|GPNMB|CD14|OAS1|PTPN6|PTPRC|SPHK2|SIRPA
189	16	GO Biological Process	B cell activation	6.1e-05	CD22|MSH2|FLT3|IL7|ZAP70|TP53|ATM|IL7R|EZH2|EXO1|CD40LG|PTEN|FOXP3|ITGB1|PTPRC|JAK3
95	11	KEGG Pathways	Progesterone-mediated oocyte maturation	0.000624	AURKA|CCNB1|CDK2|CCNB2|PLK1|BUB1|CDC25A|CDK1|BRAF|CCNA2|IGF1R
141	13	KEGG Pathways	Signaling pathways regulating pluripotency of stem cells	0.000679	APC|POU5F1|KAT6A|FZD1|TCF7|BMPR2|IL6ST|JAK2|SKIL|JAK3|FZD4|IGF1R|JAK1
3654	96	GO Biological Process	Regulation of biological quality	7.8e-05	RB1CC1|TXN2|AURKA|SERPINE1|LOX|FLT3|CCR7|APC|NT5E|MDM2|TBRG4|BLK|CCL21|SLC7A5|TYROBP|PRDX1|IL7|TP53|SOD1|MALL|ACKR3|CSF1R|FZD1|CCNB2|HK2|FSTL1|CCR1|RICTOR|NOS3|PLK1|BIRC5|C3AR1|RAC3|IL7R|ITPR1|RPTOR|GLUL|CASP3|ROCK2|RUVBL1|EZH2|SAV1|FBN1|PMAIP1|ALDH1A3|NME1|PRDX6|E2F1|SREBF1|TJP1|UBE2C|STAT1|THBS2|PTGS2|DKC1|CD40LG|PTEN|CDC20|PLAU|TXN|BMPR2|HCK|FOXP3|JAK2|CHEK2|AKT1S1|SIN3A|LAT|ERO1A|IL4R|ITGB1|T…
120	12	KEGG Pathways	Osteoclast differentiation	0.000795	TYROBP|CSF1R|STAT1|FCGR3A|JUN|TNFSF11|CREB1|TRAF6|SIRPA|MAP3K14|SOCS1|JAK1
120	12	KEGG Pathways	Natural killer cell mediated cytotoxicity	0.000795	TYROBP|ZAP70|RAC3|CASP3|CD247|FCGR3A|SH2D1A|HLA-E|ITGB2|PTPN6|PRKCA|BRAF
87	11	Reactome Pathways	APC/C-mediated degradation of cell cycle proteins	0.000844	AURKA|CCNB1|CDK2|BUB1B|PLK1|AURKB|UBE2C|NEK2|CDC20|CDK1|CCNA2
146	14	GO Biological Process	Leukocyte proliferation	0.000865	FLT3|IL7|TP53|CSF1R|IL7R|CD28|CD3E|CD40LG|PTEN|FOXP3|TNFSF11|PTPN6|PTPRC|TNFSF14
1143	43	GO Biological Process	Negative regulation of molecular function	0.000871	AURKA|SERPINE1|APC|BIRC3|KAT2B|IL7|MCM2|TP53|GZMA|BUB1B|COL6A3|NOS3|PLK1|BIRC5|RPTOR|CASP3|HAVCR2|AURKB|ROCK2|EZH2|PDPK1|E2F1|TGFB2|NEK2|UCHL5|PTGS2|JUN|PTEN|CDC20|TFDP1|FOXP3|JAK2|AKT1S1|SIN3A|KDM5A|KDM1A|PTPN6|PTPRC|LATS1|CMKLR1|TNFSF14|SPHK2|SOCS1
578	28	UniProt Keywords	Magnesium	0.000879	OAS3|LIG1|CDK2|FEN1|GLUL|AURKB|ROCK2|PKM|ITGA11|IDH2|NME1|ACSL3|EXO1|NEK2|BMPR2|PFKP|JAK2|CHEK2|EME1|MTHFD2|ITGB1|OAS1|IDH1|ERN1|WEE1|TOP2A|LATS1|JAK1
49	9	GO Biological Process	Response to antibiotic	0.000994	MDM2|TP53|SOD1|CASP3|EZH2|JAK2|KDM1A|SKIL|JAK1
371	22	GO Biological Process	Regulation of inflammatory response	0.00103	NKG7|SERPINE1|CCR7|NT5E|BIRC3|SOD1|OSMR|ATM|RICTOR|CD28|PTGS2|HCK|FOXP3|HLA-E|IL6ST|JAK2|ASH1L|TNFSF11|ABCC1|PTPRC|IRF3|SIRPA
317	21	GO Molecular Function	Ubiquitin-like protein ligase binding	0.00108	RBX1|AURKA|TPI1|CCNB1|APC|MDM2|POU5F1|TP53|CRK|PA2G4|PRDX6|UBE2C|STAT1|CACYBP|JUN|CHEK2|BRCA1|TRAF6|FZD4|UBE2T|JAK1
226	17	GO Biological Process	Positive regulation of protein serine/threonine kinase activity	0.00112	FLT3|CCNB1|CCND2|CCNT1|CSF1R|MST1R|RICTOR|RPTOR|EZH2|CD40LG|BMPR2|TNFSF11|PIK3R5|ERN1|PTPRC|TRAF6|FZD4
71	10	Reactome Pathways	Interferon alpha/beta signaling	0.00113	OAS3|STAT1|HLA-E|IRF7|MX1|OAS1|PTPN6|IRF3|SOCS1|JAK1
150	14	GO Biological Process	Response to UV	0.00115	RBX1|MSH2|TP53|PCLAF|CDC25A|FEN1|CASP3|AURKB|DTL|PTGS2|PCNA|BRCA2|KDM1A|CHEK1
913	37	GO Biological Process	Nucleobase-containing compound biosynthetic process	0.00116	SUPT16H|LOX|NDUFA2|NT5E|CCNT1|LIG1|ARID4B|CDK2|TP53|PCLAF|POLE|CD28|LIN9|NME1|E2F1|SREBF1|ACSL3|PRIM1|RRM2|DTL|DKC1|ATRX|TFDP1|FOXP3|PCNA|RFC3|JAK2|ASH1L|SETD2|CREB1|CDK12|NCOA2|GMPS|TEAD2|CCNA2|NDUFB1|ALDOA
126	12	KEGG Pathways	FoxO signaling pathway	0.00119	CCNB1|MDM2|CCND2|CDK2|ATM|CCNB2|PLK1|IL7R|PDPK1|PTEN|BRAF|IGF1R
150	13	KEGG Pathways	mTOR signaling pathway	0.00119	SLC7A5|FZD1|RICTOR|RPTOR|EIF4EBP1|PDPK1|LAMTOR2|PTEN|AKT1S1|PRKCA|BRAF|FZD4|IGF1R
15	6	Reactome Pathways	Processive synthesis on the lagging strand	0.00013	RPA3|LIG1|FEN1|PRIM1|DNA2|PCNA
107	12	GO Biological Process	Positive regulation of chromosome organization	0.00133	NCAPG|CDK2|ATM|FEN1|AURKB|RUVBL1|NEK2|UCHL5|DKC1|ATRX|SIN3A|ATF7IP
153	13	KEGG Pathways	Cushing syndrome	0.00138	APC|CDK4|CCNE1|CDK6|CDK2|FZD1|ITPR1|TCF7|E2F1|CREB1|BRAF|FZD4|KMT2A
154	13	KEGG Pathways	Wnt signaling pathway	0.00145	RBX1|APC|CCND2|TP53|FZD1|RAC3|ROCK2|RUVBL1|TCF7|CACYBP|JUN|PRKCA|FZD4
56	9	Reactome Pathways	Meiotic recombination	0.00152	RPA3|CDK4|CDK2|ATM|BLM|BRCA2|BRCA1|H2AX|RAD51
88	10	KEGG Pathways	ECM-receptor interaction	0.00189	LAMB1|LAMC2|COL6A3|ITGB5|ITGA11|COL6A1|THBS2|COL4A1|SDC1|ITGB1
31	8	STRING Clusters	Mixed, incl. non-Langerhans-cell histiocytosis, and T cell receptor complex	0.00189	CD22|CD68|CD3D|CD3E|CD247|FCGR3A|PTPRC|CD3G
238	17	GO Biological Process	Regulation of innate immune response	0.00216	OAS3|KLRB1|TYROBP|BIRC3|CRK|HAVCR2|MNDA|SH2D1A|HCK|HLA-E|SIN3A|IRF7|OAS1|PTPN6|TRAF6|IRF3|SOCS1
1229	44	GO Biological Process	Cytoskeleton organization	0.00221	AURKA|MYBL2|TUBG1|CCNB1|KIF23|LMNB1|TYROBP|CDK2|NCOR1|SOD1|NUF2|CCNB2|ITGB5|RICTOR|PCLAF|PLK1|TPX2|CRK|BIRC5|RAC3|AURKB|ROCK2|CENPA|PDPK1|TJP1|XRCC2|NEK2|TTK|KIF2C|CDC20|CDCA8|ATRX|PARD3|BRCA2|JAK2|CHEK2|KIF20A|CDK1|ITGB1|SETD2|WEE1|BRCA1|BRAF|ALDOA
17	6	Reactome Pathways	TNF receptor superfamily (TNFSF) members mediating non-canonical NF-kB pathway	0.00223	BIRC3|CD40LG|TNFSF11|LTB|TNFSF14|MAP3K14
7	5	GO Biological Process	interleukin-27-mediated signaling pathway	0.00233	IL27RA|STAT1|IL6ST|MX1|OAS1
218	15	KEGG Pathways	Shigellosis	0.00248	RBX1|MDM2|TP53|ATM|HK2|CRK|ITPR1|RPTOR|ROCK2|JUN|AKT1S1|ITGB1|CD14|TRAF6|IRF3
93	11	GO Biological Process	Signal transduction by p53 class mediator	0.00249	MSH2|MDM2|TP53|ATM|PMAIP1|FOXM1|E2F1|ATRX|BRCA2|CHEK2|GTSE1
71	9	KEGG Pathways	Pancreatic cancer	0.00249	CDK4|CDK6|TP53|RAC3|E2F1|STAT1|BRCA2|BRAF|JAK1
71	9	KEGG Pathways	Glioma	0.00249	CDK4|MDM2|CDK6|TP53|E2F1|PTEN|PRKCA|BRAF|IGF1R
44	8	Reactome Pathways	Interleukin-2 family signaling	0.00267	HAVCR2|IL3RA|STAT4|STAT1|JAK2|PTPN6|JAK3|JAK1
188	15	GO Biological Process	Regulation of cell division	0.00271	AURKA|POU5F1|KIF23|PLK1|BIRC5|VEGFB|AURKB|BLM|TGFB2|CDCA8|RBL1|BRCA2|KIF20A|SETD2|IGF1R
27	7	GO Biological Process	Positive regulation of interleukin-4 production	0.00281	SLC7A5|HAVCR2|CD28|CD3E|CD40LG|FOXP3|HLA-E
2103	63	GO Biological Process	Regulation of localization	0.00288	CD22|SERPINE1|BYSL|CCR7|APC|BLK|CCL21|SLC7A5|CDH1|TYROBP|CCNE1|KAT2B|SOD1|CDCA5|HK2|TRAT1|CCR1|NOS3|PLK1|BIRC5|CXCL10|ITPR1|CXCL11|EIF2AK3|GLUL|AURKB|ROCK2|RUVBL1|PDPK1|SREBF1|ACSL3|CD247|CXCL9|TGFB2|PTGS2|DKC1|PTEN|CDCA8|TXN|HCK|SDC1|JAK2|SIN3A|CDK1|ERO1A|IL4R|ITGB1|ITGB2|TNFSF11|KDM1A|CD14|SETD2|CREB1|PTPN6|PTPRC|BRAF|JAK3|KMT2A|LATS1|SPHK2|CHMP2A|SIRPA|CYFIP1
95	11	GO Biological Process	Regulation of leukocyte apoptotic process	0.00298	CCR7|BLK|CCL21|TP53|IL7R|AURKB|PDCD1|PTEN|IRF7|CD3G|JAK3
425	23	GO Cellular Component	Spindle	0.00312	AURKA|TUBG1|CCNB1|KIF23|KAT2B|NCOR1|ATM|SKA1|BUB1B|TRAT1|PLK1|TPX2|BIRC5|AURKB|NEK2|TTK|KIF2C|CDC20|CDCA8|KIF20A|CDK1|LATS1|CHMP2A
76	10	GO Biological Process	Regulation of immunoglobulin production	0.00327	CD22|MSH2|IL27RA|CD28|CD40LG|FOXP3|HLA-E|IL4R|PTPRC|TRAF6
22	7	STRING Clusters	Resolution of D-loop Structures through Holliday Junction Intermediates, and DNA translocase activity	0.00335	RAD54B|BLM|DNA2|EXO1|BRCA2|EME1|RAD51
42	8	GO Biological Process	T cell costimulation	0.00345	CCL21|ICOS|CD28|CD3E|CD40LG|PDCD1LG2|PTPN6|TNFSF14
96	10	KEGG Pathways	Viral protein interaction with cytokine and cytokine receptor	0.00348	CCR7|CCL21|ACKR3|CSF1R|CCR1|CXCL10|CXCL11|CXCL9|IL6ST|TNFSF14
96	10	KEGG Pathways	AGE-RAGE signaling pathway in diabetic complications	0.00348	SERPINE1|CDK4|NOS3|CASP3|VEGFB|STAT1|JUN|COL4A1|JAK2|PRKCA
17	6	GO Biological Process	Gamma-delta T cell activation	0.00389	TCF7|CD3E|CD247|ITK|PTPRC|CD3G
508	25	GO Biological Process	Positive regulation of organelle organization	0.00404	AURKA|RAD51AP1|CCR7|NCAPG|CCL21|CDK2|TP53|ATM|RICTOR|FEN1|AURKB|ROCK2|RUVBL1|CD28|PMAIP1|NEK2|UCHL5|DKC1|ATRX|HCK|SDC1|SIN3A|BRAF|ATF7IP|CYFIP1
201	14	KEGG Pathways	Rap1 signaling pathway	0.00413	CDH1|FLT4|CSF1R|CRK|RAC3|VEGFB|ANGPT2|PARD3|ITGB1|ITGB2|PRKCA|BRAF|FPR1|IGF1R
2467	70	GO Biological Process	Cellular component assembly	0.00416	RB1CC1|SUPT16H|AURKA|MYBL2|LAMB1|AIMP2|LOX|TUBG1|NDUFA2|PPAN|APC|MDM2|BRIP1|CCL21|KIF23|LMNB1|CDH1|MCM2|KAT6A|SQLE|CDK2|NCOR1|TP53|SSRP1|FZD1|CCNB2|ITGB5|TPX2|BIRC5|RAC3|AURKB|RUVBL1|EZH2|ALDH1A3|SF3B1|CENPA|BLM|TJP1|UBE2C|ACSL3|DNA2|RRM2|CD3E|CD247|EXO1|NEK2|PTEN|CDC20|CDCA8|ATRX|PARD3|JAK2|CHEK2|CDK1|ITGB1|OAS1|PRKCA|HJURP|BRAF|CD3G|H2AX|KMT2A|SLC1A5|CHMP2A|TAZ|TEAD2|CYFIP1|NDUFB1|RAD51|ALDOA
29	7	GO Biological Process	Cellular response to gamma radiation	0.00416	MDM2|TP53|ATM|CHEK2|KDM1A|H2AX|RAD51
121	12	GO Biological Process	Positive regulation of protein ubiquitination	0.00421	RBX1|AIMP2|BIRC3|PLK1|FANCI|UBE2C|PTEN|CDC20|KDM1A|BRCA1|TRAF6|RNF111
177	14	UniProt Keywords	Tumor suppressor	0.00046	RB1CC1|MSH2|APC|TP53|ATM|BUB1B|LIN9|PTEN|RBL1|BRCA2|CHEK2|SETD2|BRCA1|LATS1
107	11	Reactome Pathways	Interleukin-4 and Interleukin-13 signaling	0.00478	TP53|BIRC5|STAT1|PTGS2|JAK2|IL4R|ITGB1|ITGB2|JAK3|SOCS1|JAK1
284	18	GO Biological Process	Negative regulation of cytokine production	0.00486	OAS3|CCR7|TYROBP|IL27RA|REL|HAVCR2|EZH2|TGFB2|FOXP3|GPNMB|PDCD1LG2|LRRC32|OAS1|PTPN6|PTPRC|JAK3|CMKLR1|SIRPA
43	8	GO Cellular Component	Immunological synapse	0.00517	ZAP70|GZMA|HAVCR2|CD6|CD28|CD3E|LAT|CD53
124	12	GO Biological Process	Regulation of DNA biosynthetic process	0.00528	RFC2|TP53|ATM|AURKB|NEK2|DKC1|BMPR2|TFDP1|PCNA|RFC3|RFC4|CHEK1
300	18	Reactome Pathways	Extracellular matrix organization	0.00552	LAMB1|SERPINE1|LOX|CDH1|LAMC2|COL6A3|ITGB5|CASP3|FBN1|ITGA11|COL6A1|TGFB2|COL4A1|SDC1|ITGB1|ITGB2|P4HA2|PRKCA
34	7	Reactome Pathways	Transcriptional Regulation by E2F6	0.00562	EZH2|E2F1|RRM2|TFDP1|CHEK1|BRCA1|RAD51
289	18	GO Biological Process	Negative regulation of cell adhesion	0.00604	SERPINE1|CCL21|CDH1|CASP3|HAVCR2|ANGPT2|PTEN|FOXP3|JAK2|GPNMB|IL4R|PDCD1LG2|LRRC32|PTPN6|PTPRC|JAK3|FZD4|SOCS1
903	35	GO Biological Process	Cell migration	0.00606	LAMB1|LOX|SNAI1|CCR7|APC|CCL21|ZAP70|ACKR3|FSTL1|CCR1|ITGB5|MST1R|NOS3|CRK|CXCL10|CXCL11|ITGA11|PDPK1|CXCL9|TGFB2|LAMTOR2|PTEN|PLAU|HCK|SDC1|CDK1|ITGB1|ITGB2|TNFSF11|ABCC1|SETD2|PTPRC|TNFSF14|SIRPA|SELL
684	29	UniProt Keywords	Activator	0.00636	KAT2B|KAT6A|TP53|REL|SOX7|RUVBL1|TCF7|FOXM1|PDPK1|E2F1|SREBF1|STAT4|TRRAP|STAT1|MNDA|JUN|TXN|TFDP1|FOXP3|ASH1L|IRF7|KDM5A|SETD2|CREB1|NCOA2|BRCA1|ATF7IP|IRF3|TEAD2
419	22	GO Biological Process	Gland development	0.00638	RB1CC1|AURKA|SLC7A5|CDH1|SOD1|ATM|CSF1R|CCNB2|HK2|EZH2|ALDH1A3|NME1|TGFB2|JUN|PTEN|PCNA|JAK2|ASH1L|TNFSF11|CREB1|BRAF|LATS1
38	8	STRING Clusters	T cell modulation in pancreatic cancer, and TNFs bind their physiological receptors	0.00648	TNFSF8|HAVCR2|ICOS|CD28|PDCD1|CD40LG|PDCD1LG2|TNFSF14
82	9	KEGG Pathways	Colorectal cancer	0.00657	MSH2|APC|TP53|RAC3|CASP3|PMAIP1|TCF7|JUN|BRAF
64	9	GO Biological Process	Lymphocyte homeostasis	0.00664	CCNB2|IL7R|CASP3|PMAIP1|FOXP3|LAT|SKIL|JAK3|TNFSF14
105	11	GO Biological Process	Regulation of signal transduction by p53 class mediator	0.00069	AURKA|SNAI1|MDM2|KAT6A|TP53|ATM|AURKB|PMAIP1|CHEK2|KDM1A|CHEK1
84	10	GO Biological Process	Mitotic cytokinesis	0.0007	APC|KIF23|PLK1|BIRC5|AURKB|ROCK2|CENPA|CDCA8|KIF20A|CHMP2A
82	10	GO Cellular Component	Condensed nuclear chromosome	0.00768	TUBG1|NCAPG|PLK1|BLM|NEK2|BRCA2|CHEK1|BRCA1|H2AX|RAD51
320	19	GO Cellular Component	Membrane raft	0.00778	CDH1|BIRC3|MALL|NOS3|CRK|CASP3|MS4A4A|PTGS2|LAMTOR2|PGK1|HCK|IL6ST|JAK2|LAT|ITGB1|ITGB2|CD14|PTPRC|IGF1R
20	6	GO Biological Process	Tolerance induction	0.0008	BLK|HAVCR2|ICOS|CD3E|FOXP3|HLA-E
165	13	Reactome Pathways	Leishmania infection	0.00843	NT5E|CRK|C3AR1|ITPR1|CD163|CD247|FCGR3A|JUN|TXN|HCK|CREB1|CD3G|CYFIP1
280	17	Reactome Pathways	Deubiquitination	0.00844	APC|MDM2|BIRC3|KAT2B|TP53|CDC25A|CLSPN|RUVBL1|TRRAP|UCHL5|PTEN|CDC20|CDK1|ASXL2|BRCA1|TRAF6|CCNA2
166	13	Reactome Pathways	SUMO E3 ligases SUMOylate target proteins	0.00883	AURKA|MDM2|TP53|BIRC5|CBX2|AURKB|BLM|CDCA8|PCNA|SIN3A|NCOA2|TOP2A|BRCA1
49	8	GO Biological Process	Regulation of cell adhesion mediated by integrin	0.00897	SERPINE1|CCL21|CRK|RAC3|CD3E|TGFB2|PLAU|PTPN6
49	8	GO Biological Process	Regulation of cell cycle checkpoint	0.00897	CCNB1|BIRC5|AURKB|CDCA8|BRCA2|CHEK2|BRCA1|RAD51
67	9	GO Biological Process	Animal organ regeneration	0.00912	AURKA|FLT3|SLC7A5|ANGPT2|EZH2|PCNA|CDK1|ADM|CCNA2
239	16	GO Biological Process	Second-messenger-mediated signaling	0.00917	CCR7|ZAP70|ACKR3|CCR1|NOS3|ITPR1|EIF2AK3|PDPK1|CD3E|FCGR3A|LAT|TNFSF11|CREB1|PTPRC|ADM|FPR1
138	12	UniProt Keywords	Centromere	0.00947	NUF2|SKA1|BUB1B|PLK1|BIRC5|BUB1|AURKB|CENPA|NEK2|KIF2C|CDCA8|HJURP
1622	51	GO Biological Process	Negative regulation of biosynthetic process	0.00964	SNAI1|MDM2|POU5F1|CCNE1|ARID4B|KAT6A|CDK6|CDK2|NCOR1|TP53|SOD1|FZD1|PLK1|BIRC5|SOX7|PA2G4|EIF2AK3|CBX2|AURKB|ROCK2|EZH2|TCF7|EIF4EBP1|FOXM1|E2F1|SREBF1|STAT1|JUN|ATRX|RBL1|TXN|BMPR2|FOXP3|PCNA|SIN3A|IRF7|TNFSF11|KDM5A|KDM1A|CREB1|CHEK1|HMGA1|NCOA2|SKIL|BRCA1|JAK3|TRAF6|ATF7IP|TIMELESS|IRF3|SIRPA
88	10	GO Biological Process	Centrosome cycle	0.00999	AURKA|CDK2|PCLAF|PLK1|ROCK2|XRCC2|NEK2|BRCA2|CDK1|BRCA1
185	14	GO Biological Process	Negative regulation of immune response	0.001	OAS3|IL27RA|CRK|IL7R|HAVCR2|PDCD1|HCK|FOXP3|HLA-E|IL4R|OAS1|PTPN6|PTPRC|JAK3
213	15	GO Biological Process	Positive regulation of ERK1 and ERK2 cascade	0.001	CCR7|CCL21|FLT4|ACKR3|CSF1R|CCR1|VEGFB|HAVCR2|JUN|PTEN|GPNMB|TNFSF11|PRKCA|PTPRC|BRAF
503	24	GO Biological Process	Response to growth factor	0.001	FLT3|POU5F1|FLT4|TP53|ITGB5|CRK|MCM7|CASP3|VEGFB|ANGPT2|ROCK2|FBN1|PDPK1|E2F1|TGFB2|JUN|BMPR2|AKT1S1|LRRC32|CREB1|ERN1|SKIL|CCNA2|IGF1R
3338	85	UniProt Keywords	Disulfide bond	0.001	CD22|TXN2|GZMH|LAMB1|TNFSF8|KLRB1|LOX|FLT3|CCR7|CD68|NDUFA2|NT5E|CCL21|LMNB1|SLC7A5|CDH1|FLT4|TYROBP|PRDX1|IL7|LAMC2|KLRG1|SOD1|ACKR3|OSMR|GZMA|CSF1R|FZD1|COL6A3|FSTL1|TRAT1|CCR1|ITGB5|MST1R|CD3D|PNOC|C3AR1|CXCL10|IL7R|CXCL11|VEGFB|HAVCR2|ANGPT2|ICOS|CD6|CD28|FBN1|ITGA11|PDCD1|CD163|CD3E|CXCL9|THBS2|TGFB2|PTGS2|FCGR3A|CD40LG|PLAU|TXN|BMPR2|COL4A1|HLA-E|IGFBP3|IL6ST|ERO1A|IL4R|ITGB1|PDCD1LG2|ITGB2…
51	8	GO Biological Process	Cellular defense response	0.0011	TYROBP|KLRG1|TRAT1|CXCL9|MNDA|SH2D1A|ITGB1|ITK
506	24	GO Biological Process	Negative regulation of protein modification process	0.0011	APC|KAT2B|BUB1B|PLK1|CASP3|ROCK2|PDPK1|JUN|PTEN|CDC20|PARD3|FOXP3|IGFBP3|AKT1S1|SIN3A|KDM5A|KDM1A|PTPN6|PTPRC|BRCA1|LATS1|SPHK2|SIRPA|SOCS1
11	5	GO Biological Process	Negative thymic T cell selection	0.0011	CCR7|ZAP70|CD28|CD3E|PTPRC
436	22	GO Biological Process	Reproductive structure development	0.0011	MSH2|SNAI1|BRIP1|ARID4B|SOD1|ATM|NOS3|CASP3|TGFB2|PTGS2|PTEN|ATRX|BMPR2|BRCA2|SDC1|ASH1L|CCNF|SETD2|IDH1|PTPN6|FZD4|ADM
67	8	KEGG Pathways	Acute myeloid leukemia	0.0011	FLT3|BCL2A1|CSF1R|TCF7|EIF4EBP1|CD14|BRAF|CCNA2
13	5	Reactome Pathways	Chk1/Chk2(Cds1) mediated inactivation of Cyclin B:Cdk1 complex	0.0011	CCNB1|CHEK2|CDK1|CHEK1|WEE1
22	6	GO Biological Process	Glucose catabolic process	0.0012	TPI1|TP53|HK2|PKM|PGK1|PFKP
22	6	GO Biological Process	DNA unwinding involved in DNA replication	0.0012	MCM4|MCM2|MCM7|BLM|HMGA1|RAD51
113	11	GO Biological Process	Positive regulation of protein kinase B signaling	0.0012	CCR7|CCL21|MST1R|RICTOR|VEGFB|CD28|TXN|ITGB1|TNFSF11|PIK3R5|IGF1R
286	16	KEGG Pathways	MAPK signaling pathway	0.0012	FLT3|FLT4|TP53|CSF1R|CRK|RAC3|CASP3|VEGFB|ANGPT2|JUN|CD14|PRKCA|BRAF|TRAF6|MAP3K14|IGF1R
5	4	Reactome Pathways	Activation of NOXA and translocation to mitochondria	0.0012	TP53|PMAIP1|E2F1|TFDP1
71	9	GO Biological Process	Positive regulation of alpha-beta T cell activation	0.0013	ZAP70|CD28|CD3E|FOXP3|HLA-E|JAK2|IL4R|PTPRC|SOCS1
69	8	KEGG Pathways	Adherens junction	0.0013	SNAI1|CDH1|RAC3|TCF7|TJP1|PARD3|PTPN6|IGF1R
92	10	GO Biological Process	Protein localization to chromosome	0.0014	MSH2|BUB1B|PLK1|AURKB|EZH2|CENPA|TTK|ATRX|BRCA2|CDK1
249	16	GO Biological Process	Leukocyte migration	0.0014	CCR7|CCL21|ZAP70|CCR1|CRK|CXCL10|CXCL11|CXCL9|TGFB2|HCK|ITGB1|ITGB2|TNFSF11|TNFSF14|SIRPA|SELL
14	5	Reactome Pathways	Mismatch repair (MMR) directed by MSH2:MSH6 (MutSalpha)	0.0014	RPA3|MSH2|LIG1|EXO1|PCNA
14	5	Reactome Pathways	TP53 Regulates Transcription of Genes Involved in G1 Cell Cycle Arrest	0.0014	CCNE1|CDK2|TP53|E2F1|CCNA2
14	5	Reactome Pathways	Polymerase switching	0.0014	RFC2|PRIM1|PCNA|RFC3|RFC4
14	5	Reactome Pathways	Regulation of IFNG signaling	0.0014	STAT1|JAK2|PTPN6|SOCS1|JAK1
12	5	GO Biological Process	Interferon-gamma-mediated signaling pathway	0.0015	TP53|STAT1|HCK|JAK2|JAK1
587	27	GO Molecular Function	Transcription factor binding	0.0015	RBX1|FLT3|POU5F1|CCNT1|KAT2B|KAT6A|NCOR1|TP53|RPTOR|RUVBL1|EZH2|ARID1A|E2F1|SREBF1|STAT1|JUN|TFDP1|FOXP3|PCNA|SIN3A|JMJD1C|KDM1A|CREB1|HMGA1|NCOA2|LATS1|TEAD2
346	19	GO Biological Process	Regulation of lipid metabolic process	0.0016	FLT3|SNAI1|CCR7|CDK4|CCL21|NCOR1|SOD1|RPTOR|SREBF1|ACSL3|PTGS2|CREB1|IDH1|NCOA2|BRCA1|ADM|SPHK2|TAZ|IGF1R
252	16	GO Biological Process	Response to alcohol	0.0016	CCR7|CDK4|CCL21|CDH1|SOD1|BLM|SREBF1|TJP1|FOXP3|CDK1|CD14|CREB1|BRCA1|SPHK2|RAD51|IGF1R
45	8	GO Molecular Function	Non-membrane spanning protein tyrosine kinase activity	0.0016	BLK|ZAP70|HCK|JAK2|ITK|WEE1|JAK3|JAK1
9	5	GO Molecular Function	Anaphase-promoting complex binding	0.0016	PLK1|CLSPN|PTEN|CDC20|CCNF
173	12	KEGG Pathways	NOD-like receptor signaling pathway	0.0017	TXN2|OAS3|BIRC3|ITPR1|STAT1|JUN|TXN|IRF7|OAS1|TRAF6|IRF3|JAK1
60	8	Reactome Pathways	DNA Damage/Telomere Stress Induced Senescence	0.0017	LMNB1|CCNE1|CDK2|TP53|ATM|HMGA1|H2AX|CCNA2
60	8	Reactome Pathways	Regulation of PTEN gene transcription	0.0017	SNAI1|TP53|RPTOR|CBX2|EZH2|LAMTOR2|JUN|KDM1A
317	18	GO Biological Process	Cellular response to external stimulus	0.0018	TXN2|CD68|BRIP1|SLC7A5|TP53|RICTOR|EIF2AK3|RPTOR|GLUL|PMAIP1|SREBF1|PTGS2|BMPR2|CHEK1|PTPRC|TNFSF14|MAP3K14|IGF1R
73	8	KEGG Pathways	Biosynthesis of amino acids	0.0018	TPI1|GLUL|PKM|IDH2|PGK1|PFKP|IDH1|ALDOA
120	10	KEGG Pathways	Thyroid hormone signaling pathway	0.0018	MDM2|KAT2B|NCOR1|TP53|PDPK1|STAT1|PFKP|SIN3A|NCOA2|PRKCA
6	4	Reactome Pathways	Phosphorylation of Emi1	0.0018	CCNB1|PLK1|CDC20|CDK1
119	11	GO Biological Process	Formation of primary germ layer	0.0019	LAMB1|SNAI1|POU5F1|ITGB5|SOX7|COL6A1|BMPR2|KDM6A|ITGB1|ITGB2|SETD2
75	9	GO Biological Process	Intrinsic apoptotic signaling pathway in response to DNA damage	0.0019	MSH2|BCL2A1|TP53|ATM|E2F1|BRCA2|CHEK2|SKIL|BRCA1
96	10	GO Biological Process	Nucleoside diphosphate metabolic process	0.0019	TPI1|NT5E|HK2|PKM|NME1|RRM2|PGK1|PFKP|LDHA|ALDOA
754	30	GO Biological Process	Innate immune response	0.0019	NKG7|OAS3|BLK|CCL21|PRDX1|ZAP70|KLRG1|TP53|CSF1R|REL|MST1R|CXCL10|HAVCR2|CD6|STAT1|FCGR3A|SH2D1A|HCK|HLA-E|JAK2|IRF7|MX1|CD14|SETD2|OAS1|PTPN6|JAK3|IRF3|SIRPA|JAK1
13	5	GO Biological Process	Epigenetic maintenance of chromatin in transcription-competent conformation	0.0019	KAT2B|ARID1A|CHEK1|SPHK2|ARID1B
105	10	Reactome Pathways	Signaling by VEGF	0.002	FLT4|RICTOR|NOS3|CRK|ITPR1|VEGFB|ROCK2|PDPK1|PRKCA|CYFIP1
105	10	Reactome Pathways	PI3K/AKT Signaling in Cancer	0.002	FLT3|MDM2|TRAT1|RICTOR|ICOS|CD28|PDPK1|PTEN|AKT1S1|CREB1
476	22	Reactome Pathways	Neutrophil degranulation	0.002	CD68|TYROBP|C3AR1|PA2G4|PKM|PRDX6|MNDA|LAMTOR2|PLAU|ITGB2|CD14|IDH1|PTPN6|PTPRC|MGAM|SIGLEC5-2|FPR1|SIRPA|CYFIP1|ALDOA|CD53|SELL
32	7	GO Molecular Function	Tumor necrosis factor receptor binding	0.0021	TNFSF8|STAT1|CD40LG|TNFSF11|LTB|TRAF6|TNFSF14
98	10	GO Biological Process	Meiotic chromosome segregation	0.0022	BRIP1|CCNE1|NUF2|ATM|BUB1B|PLK1|BUB1|TTK|EME1|TOP2A
99	10	GO Biological Process	Positive regulation of leukocyte chemotaxis	0.0024	SERPINE1|CCR7|CCL21|CSF1R|CCR1|C3AR1|CXCL10|VEGFB|CMKLR1|TNFSF14
391	20	GO Biological Process	Forebrain development	0.0024	LAMB1|CDH1|TYROBP|CDK6|CSF1R|CRK|RAC3|CASP3|EZH2|ALDH1A3|E2F1|UCHL5|PTEN|ATRX|SIN3A|KDM1A|SETD2|CREB1|H2AX|IGF1R
1406	45	GO Biological Process	Homeostatic process	0.0024	TXN2|LOX|FLT3|CCR7|NT5E|PRDX1|IL7|SOD1|MALL|CCNB2|HK2|FSTL1|CCR1|NOS3|RAC3|IL7R|ITPR1|CASP3|EZH2|FBN1|PMAIP1|PRDX6|TJP1|UBE2C|STAT1|PTGS2|TXN|FOXP3|JAK2|SIN3A|LAT|ERO1A|ITGB1|TNFSF11|OAS1|ERN1|SKIL|ATOX1|JAK3|TRAF6|ADM|KMT2A|TNFSF14|ALDOA|IGF1R
411	20	Reactome Pathways	SARS-CoV Infections	0.0024	RBX1|ARID4B|ROCK2|PDCD1|PDPK1|TJP1|STAT1|HLA-E|SDC1|JAK2|ITGB1|IRF7|KDM1A|PTPN6|JAK3|TRAF6|KPNA2|CHMP2A|IRF3|JAK1
203	14	GO Biological Process	Activation of protein kinase activity	0.0025	CCNB1|CCNT1|RICTOR|TPX2|RPTOR|CLSPN|FBN1|PDPK1|TGFB2|CD40LG|TXN|BMPR2|JAK2|TRAF6
100	9	KEGG Pathways	Toll-like receptor signaling pathway	0.0025	CXCL10|CXCL11|STAT1|CXCL9|JUN|IRF7|CD14|TRAF6|IRF3
537	24	GO Biological Process	Locomotion	0.0026	LOX|CCR7|CCL21|LAMC2|ACKR3|CSF1R|CCR1|CRK|C3AR1|CXCL10|CXCL11|VEGFB|CXCL9|TGFB2|PLAU|GPNMB|ITGB2|TNFSF11|ABCC1|FZD4|CMKLR1|TNFSF14|FPR1|CYFIP1
124	11	GO Biological Process	Regulation of DNA binding	0.0026	GZMA|NME1|E2F1|NEK2|JUN|TXN|JAK2|SIN3A|KDM1A|HJURP|TRAF6
27	6	GO Biological Process	Positive regulation of acute inflammatory response	0.003	CCR7|OSMR|PTGS2|HLA-E|IL6ST|TNFSF11
60	8	GO Biological Process	Cellular senescence	0.003	KAT6A|CDK2|TP53|ATM|BRCA2|HMGA1|H2AX|IGF1R
207	14	GO Biological Process	Response to ketone	0.003	CCR7|CDK4|CCL21|ROCK2|SREBF1|TGFB2|FOXP3|PCNA|JAK2|SIN3A|CREB1|NCOA2|SPHK2|IGF1R
103	10	GO Biological Process	Regulation of type I interferon production	0.0031	OAS3|REL|HAVCR2|STAT1|IRF7|CD14|SETD2|OAS1|IRF3|SIRPA
103	10	GO Biological Process	Response to hydrogen peroxide	0.0031	SOD1|CRK|CASP3|EZH2|STAT1|PCNA|SDC1|CDK1|ERN1|SIRPA
58	7	KEGG Pathways	Endometrial cancer	0.0031	APC|CDH1|TP53|TCF7|PDPK1|PTEN|BRAF
133	12	STRING Clusters	Mixed, incl. Constitutive Signaling by Aberrant PI3K in Cancer, and FCERI mediated Ca+2 mobilization	0.0033	FLT3|FLT4|ZAP70|CSF1R|CRK|VEGFB|ANGPT2|GRAP2|LAT|PIK3R5|ITK|IGF1R
131	10	KEGG Pathways	Autophagy - animal	0.0034	RB1CC1|ITPR1|EIF2AK3|RPTOR|PDPK1|PTEN|AKT1S1|ERN1|TRAF6|IGF1R
28	6	GO Biological Process	Positive regulation of G2/M transition of mitotic cell cycle	0.0036	CCNB1|CDK4|CDC25A|DTL|SIN3A|CDK1
129	11	GO Biological Process	Positive regulation of DNA repair	0.0036	RAD51AP1|RUVBL1|ARID1A|FOXM1|TRRAP|UCHL5|PCNA|BRCA1|H2AX|TIMELESS|ARID1B
106	10	GO Biological Process	Hematopoietic progenitor cell differentiation	0.0039	FLT3|FLT4|CDK6|TP53|CSF1R|SIN3A|PTPN6|PTPRC|TOP2A|BRAF
16	5	GO Biological Process	Replicative senescence	0.004	SERPINE1|TP53|ATM|CHEK2|CHEK1
29	6	GO Biological Process	Positive regulation of vascular endothelial growth factor production	0.0041	FLT4|C3AR1|EIF2AK3|PTGS2|IL6ST|BRCA1
29	6	GO Biological Process	Regulation of syncytium formation by plasma membrane fusion	0.0041	TYROBP|CXCL10|CXCL9|IL4R|TNFSF14|CD53
275	16	GO Biological Process	Regulation of transmembrane receptor protein serine/threonine kinase signaling pathway	0.0041	LOX|POU5F1|ARID4B|TP53|FZD1|FSTL1|FBN1|PDPK1|TGFB2|TTK|BMPR2|JAK2|SIN3A|SKIL|LATS1|RNF111
159	12	GO Biological Process	Lymphocyte mediated immunity	0.0044	NKG7|MSH2|PRDX1|IL7R|EXO1|FCGR3A|CD40LG|SH2D1A|FOXP3|IL4R|IRF7|PTPN6
217	14	GO Biological Process	Regulation of cell-substrate adhesion	0.0047	SERPINE1|CCR7|CCL21|CDK6|CRK|RAC3|ANGPT2|ROCK2|CD3E|PTEN|PLAU|JAK2|BRAF|FZD4
188	13	GO Biological Process	Regulation of histone modification	0.0047	TP53|ATM|SF3B1|SREBF1|ATRX|FOXP3|SIN3A|KDM5A|KDM1A|CHEK1|BRCA1|KMT2A|SPHK2
7	4	GO Biological Process	Telomere maintenance via semi-conservative replication	0.0047	FEN1|BLM|DNA2|PCNA
6	4	GO Cellular Component	Chromosome passenger complex	0.0047	AURKA|BIRC5|AURKB|CDCA8
965	34	GO Biological Process	Cell adhesion	0.0048	CD22|LAMB1|APC|NT5E|CCL21|CDH1|LAMC2|ZAP70|ACKR3|COL6A3|CCR1|ITGB5|ICOS|CD6|FBN1|ITGA11|TJP1|COL6A1|THBS2|TGFB2|CD40LG|PARD3|HCK|GPNMB|ITGB1|ITGB2|PTPN6|PRKCA|PTPRC|BRAF|FZD4|SIGLEC5-2|SIRPA|SELL
30	6	GO Biological Process	Negative regulation of cyclin-dependent protein serine/threonine kinase activity	0.0048	APC|KAT2B|PLK1|CASP3|PTEN|LATS1
189	13	GO Biological Process	Regulation of stress-activated MAPK cascade	0.0049	RB1CC1|CCR7|CCL21|FLT4|PRDX1|NCOR1|CRK|FOXM1|TGFB2|TNFSF11|TRAF6|SIRPA|IGF1R
141	12	GO Molecular Function	Cytokine binding	0.0049	CCR7|POU5F1|IL27RA|ACKR3|OSMR|CSF1R|CCR1|IL3RA|BMPR2|IL6ST|LRRC32|FZD4
225	14	UniProt Keywords	Proto-oncogene	0.0049	AURKA|FLT3|MDM2|KAT6A|CSF1R|REL|CRK|JUN|HCK|JAK2|PRKCA|BRAF|GMPS|KMT2A
135	11	GO Biological Process	Regulation of double-strand break repair	0.005	RAD51AP1|RUVBL1|ARID1A|FOXM1|TRRAP|KDM1A|SETD2|CHEK1|TIMELESS|ARID1B|RAD51
709	29	GO Molecular Function	Protein homodimerization activity	0.005	TPI1|MSH2|FLT4|TYROBP|BCL2A1|GZMA|CSF1R|BIRC5|PKM|ALDH1A3|TAP1|BLM|RRM2|STAT1|CD247|TGFB2|HSD11B1|PTGS2|CACYBP|TXN|FOXP3|SRM|CHEK2|IDH1|ERN1|TOP2A|FZD4|KMT2A|IRF3
47	7	GO Biological Process	Regulation of chromatin organization	0.0052	POU5F1|CDK2|SSRP1|MKI67|SIN3A|KDM1A|ATF7IP
73	8	Reactome Pathways	Diseases of programmed cell death	0.0052	LMNB1|PRDX1|TP53|CDC25A|EZH2|PRIM1|JUN|H2AX
560	25	GO Molecular Function	Cell adhesion molecule binding	0.0053	LAMB1|CDH1|PRDX1|CCNB2|ITGB5|RUVBL1|PKM|FBN1|ITGA11|PRDX6|TJP1|STAT1|CD40LG|BMPR2|PFKP|GPNMB|ITGB1|ITGB2|IDH1|PTPN6|PRKCA|CCS|LDHA|SIRPA|ALDOA
996	35	GO Cellular Component	Nucleolus	0.0056	TXN2|BYSL|SNAI1|PARP2|PPAN|CDK4|MDM2|CCND2|KAT6A|TP53|SSRP1|ATM|PA2G4|FEN1|ITPR1|SF3B1|BLM|STAT1|DTL|NEK2|UCHL5|MNDA|MKI67|DKC1|CDCA8|JAK2|EME1|SIN3A|KDM5A|PTPN6|WEE1|TOP2A|HJURP|MAP3K14|UBE2T
206	13	Reactome Pathways	Programmed Cell Death	0.0058	APC|LMNB1|CDH1|BIRC3|TP53|CASP3|CLSPN|PMAIP1|E2F1|TJP1|TFDP1|CD14|CHMP2A
517	23	GO Cellular Component	Transcription regulator complex	0.0059	CDK4|MDM2|POU5F1|CDK2|NCOR1|TP53|LIN9|TCF7|E2F1|STAT4|TRRAP|STAT1|JUN|RBL1|TFDP1|SIN3A|KDM1A|CREB1|HMGA1|NCOA2|SKIL|ATF7IP|TEAD2
114	10	GO Biological Process	Blastocyst development	0.0064	BYSL|NDUFA2|POU5F1|TJP1|RRM2|NEK2|BRCA2|CHEK1|SKIL|LATS1
116	9	KEGG Pathways	Sphingolipid signaling pathway	0.0066	TP53|NOS3|RAC3|ROCK2|PDPK1|PTEN|ABCC1|PRKCA|SPHK2
10	4	Reactome Pathways	MAPK3 (ERK1) activation	0.0067	IL6ST|JAK2|CDK1|JAK1
46	7	GO Cellular Component	Nuclear ubiquitin ligase complex	0.0068	BUB1B|CBX2|UBE2C|CDC20|BRCA2|BRCA1|RAD51
227	14	GO Biological Process	Cellular response to inorganic substance	0.007	CDH1|CDK2|SOD1|CRK|EIF2AK3|BLM|PTGS2|JUN|ATRX|CREB1|BRAF|TIMELESS|CCNA2|RAD51
22	5	Reactome Pathways	E2F mediated regulation of DNA replication	0.0071	CCNB1|E2F1|PRIM1|TFDP1|CDK1
1719	50	GO Biological Process	Cell development	0.0072	AURKA|LAMB1|LOX|MSH2|BRIP1|BLK|CCL21|CDH1|LAMC2|ARID4B|CDK6|SOD1|ATM|CSF1R|CRK|RAC3|EIF2AK3|CASP3|ANGPT2|EZH2|PDPK1|TJP1|CD3E|TGFB2|JUN|PTEN|ATRX|BMPR2|PARD3|FOXP3|BRCA2|SDC1|IL6ST|JAK2|CDK1|ITGB1|TNFSF11|KDM1A|SETD2|CREB1|PTPN6|WEE1|PTPRC|BRAF|TRAF6|FZD4|ADM|LATS1|CYFIP1|IGF1R
92	9	GO Biological Process	DNA biosynthetic process	0.0072	LOX|LIG1|PCLAF|POLE|LIN9|DTL|DKC1|PCNA|RFC3
101	9	Reactome Pathways	Potential therapeutics for SARS	0.0074	RBX1|ARID4B|ROCK2|PDCD1|JAK2|ITGB1|KDM1A|JAK3|JAK1
40	7	STRING Clusters	Detoxification of Reactive Oxygen Species, and Copper transport	0.0075	TXN2|PRDX1|SOD1|PRDX6|TXN|ATOX1|CCS
38	6	Reactome Pathways	Apoptotic cleavage of cellular proteins	0.0076	APC|LMNB1|CDH1|CASP3|CLSPN|TJP1
143	11	GO Biological Process	Regulation of protein localization to nucleus	0.0077	BYSL|CDH1|PLK1|EIF2AK3|GLUL|PTGS2|DKC1|JAK2|SIN3A|CDK1|LATS1
147	10	KEGG Pathways	Necroptosis	0.0077	BIRC3|GLUL|GLUD2|STAT4|STAT1|JAK2|JAK3|H2AX|CHMP2A|JAK1
120	9	KEGG Pathways	AMPK signaling pathway	0.008	RPTOR|EIF4EBP1|PDPK1|SREBF1|PFKP|AKT1S1|CREB1|CCNA2|IGF1R
118	10	GO Biological Process	Cellular response to reactive oxygen species	0.0082	PRDX1|SOD1|NOS3|EZH2|JUN|PCNA|CDK1|ERN1|CCS|SIRPA
731	29	GO Molecular Function	Oxidoreductase activity	0.0082	TXN2|LOX|NDUFA2|COX5B|PRDX1|SQLE|SOD1|NOS3|KDM3B|GLUD2|IDH2|ALDH1A3|PRDX6|RRM2|HSD11B1|PTGS2|PGK1|TXN|KDM6A|MTHFD2|ERO1A|JMJD1C|KDM5A|KDM1A|P4HA2|IDH1|CCS|LDHA|NDUFB1
34	6	GO Biological Process	Female meiotic nuclear division	0.0083	AURKA|ATM|CCNB2|PLK1|TTK|TOP2A
11	4	Reactome Pathways	Condensation of Prometaphase Chromosomes	0.0087	NCAPG|CCNB1|CCNB2|CDK1
365	18	GO Biological Process	Regulation of apoptotic signaling pathway	0.0088	RB1CC1|SERPINE1|SNAI1|MDM2|IL7|TP53|SOD1|ACKR3|NOS3|EIF2AK3|PMAIP1|PTGS2|PTEN|JAK2|KDM1A|PTPRC|SKIL|BRCA1
9	4	GO Biological Process	Cellular response to insulin-like growth factor stimulus	0.009	CRK|FBN1|CCNA2|IGF1R
366	18	GO Biological Process	Regulation of epithelial cell proliferation	0.0091	LAMB1|CDK4|FLT4|CDK6|BIRC5|RPTOR|GLUL|VEGFB|SAV1|NME1|PDPK1|STAT1|TGFB2|JUN|PTEN|BMPR2|BRCA2|PRKCA
120	10	GO Biological Process	Regulation of interferon-gamma production	0.0092	CCR7|SLC7A5|IL27RA|HAVCR2|CD3E|FOXP3|JAK2|PDCD1LG2|CD14|SIRPA
59	7	Reactome Pathways	Transcriptional regulation of granulopoiesis	0.0092	CDK4|CDK2|E2F1|TFDP1|CREB1|H2AX|KMT2A
101	9	UniProt Keywords	ADP-ribosylation	0.0098	SUPT16H|SNAI1|PARP2|EIF2AK3|GLUD2|CENPA|STAT1|HMGA1|ERN1
73	7	KEGG Pathways	Pertussis	1	CASP3|JUN|ITGB1|ITGB2|CD14|TRAF6|IRF3
41	6	Reactome Pathways	FCGR3A-mediated IL10 synthesis	1	ITPR1|CD247|FCGR3A|HCK|CREB1|CD3G
444	20	GO Biological Process	Response to wounding	11	TXN2|AURKA|LOX|POU5F1|TYROBP|SOD1|CCR1|CASP3|TGFB2|CD40LG|JUN|PLAU|SDC1|JAK2|CDK1|ITGB1|JMJD1C|PTPN6|ADM|CHMP2A
149	11	GO Biological Process	Negative regulation of DNA metabolic process	11	MSH2|TP53|GZMA|ATM|BLM|BMPR2|FOXP3|BRCA2|CHEK1|KMT2A|TIMELESS
21	5	GO Biological Process	Response to nitric oxide	11	CCR7|CDK2|CRK|TXN|CCNA2
534	22	UniProt Keywords	Apoptosis	11	AIMP2|BIRC3|BCL2A1|TP53|GZMA|BUB1B|TPX2|BIRC5|BUB1|ITPR1|CASP3|PMAIP1|PDCD1|E2F1|PTEN|IGFBP3|CHEK2|CDK1|ERO1A|ERN1|PRKCA|KMT2A
52	6	KEGG Pathways	Glutathione metabolism	11	IDH2|PRDX6|RRM2|SRM|SMS|IDH1
25	5	Reactome Pathways	Interleukin-7 signaling	11	IL7|IL7R|JAK3|SOCS1|JAK1
101	8	KEGG Pathways	Amoebiasis	12	LAMB1|PRDX1|LAMC2|CASP3|COL4A1|ITGB2|CD14|PRKCA
56	7	GO Biological Process	Leukocyte cell-cell adhesion	13	NT5E|ZAP70|CD40LG|ITGB1|ITGB2|PTPRC|SELL
77	8	GO Biological Process	Establishment of chromosome localization	13	CCNB1|NUF2|CDCA5|ATM|BIRC5|KIF2C|CDCA8|CHMP2A
3247	80	GO Cellular Component	Extracellular space	13	CD22|LAMB1|SERPINE1|TNFSF8|OAS3|TPI1|LOX|NT5E|CCL21|SLC7A5|CDH1|PRDX1|IL7|LAMC2|SOD1|COL6A3|FSTL1|ITGB5|CRK|PA2G4|RAC3|CXCL10|CXCL11|GLUL|VEGFB|ANGPT2|RUVBL1|PKM|FBN1|IDH2|ALDH1A3|NME1|PRDX6|CXCL9|COL6A1|TGFB2|CACYBP|FCGR3A|MNDA|CD40LG|PLAU|PGK1|TXN|BMPR2|COL4A1|HLA-E|PCNA|IGFBP3|PFKP|SDC1|IL6ST|MTHFD2|CDK1|ERO1A|IL4R|ITGB1|ITGB2|TNFSF11|ABCC1|LRRC32|CD14|SMS|IDH1|CHEK1|PTPN6|PRKCA|LTB|PTPRC|H2AX…
52	7	GO Cellular Component	Protein complex involved in cell adhesion	13	LAMB1|ITGB5|CD28|ITGA11|PLAU|ITGB1|ITGB2
77	7	KEGG Pathways	EGFR tyrosine kinase inhibitor resistance	13	EIF4EBP1|PTEN|JAK2|PRKCA|BRAF|IGF1R|JAK1
38	6	GO Biological Process	Regulation of homotypic cell-cell adhesion	14	BLK|IL6ST|JAK2|TNFSF11|PRKCA|JAK1
2482	65	GO Cellular Component	Cytoplasmic vesicle	14	CD22|SERPINE1|FLT3|CD68|TUBG1|MDM2|CDH1|TYROBP|PRDX1|CDK2|SOD1|MALL|ACKR3|ATM|ITGB5|NOS3|CD3D|C3AR1|PA2G4|RAC3|IL7R|ITPR1|VEGFB|HAVCR2|PKM|GRAP2|PRDX6|PDPK1|TAP1|SREBF1|CD163|THBS2|TGFB2|MNDA|LAMTOR2|PLAU|HCK|HLA-E|BRCA2|JAK2|GPNMB|ITGB1|IRF7|ITGB2|CD14|IDH1|PTPN6|PTPRC|SKIL|CD3G|JAK3|TRAF6|FZD4|SLC1A5|MGAM|CHMP2A|SIGLEC5-2|FPR1|SIRPA|CYFIP1|ALDOA|SOCS1|CD53|SELL|JAK1
55	6	KEGG Pathways	Viral myocarditis	14	RAC3|CASP3|CD28|CD40LG|HLA-E|ITGB2
139	10	Reactome Pathways	Toll Like Receptor 4 (TLR4) Cascade	14	BIRC3|TP53|JUN|IRF7|ITGB2|CD14|CREB1|TRAF6|IRF3|SOCS1
30	6	GO Molecular Function	DNA secondary structure binding	15	RAD51AP1|NEIL3|CLSPN|BLM|HMGA1|KMT2A
265	14	Reactome Pathways	Signaling by Nuclear Receptors	15	CCNT1|KAT2B|NCOR1|NOS3|ALDH1A3|PDPK1|SREBF1|JUN|KDM1A|CREB1|NCOA2|H2AX|KPNA2|IGF1R
129	10	GO Biological Process	Cell killing	16	NKG7|CCL21|PRDX1|CXCL10|IL7R|CXCL11|CXCL9|FCGR3A|SH2D1A|PTPN6
11	4	GO Biological Process	Cellular response to hydroxyurea	16	BLM|ATRX|TIMELESS|RAD51
130	10	GO Biological Process	Regulation of sequestering of calcium ion	17	CCR7|CCL21|CXCL10|ITPR1|CXCL11|PDPK1|CXCL9|ERO1A|PTPN6|PTPRC
165	10	KEGG Pathways	Tuberculosis	17	CASP3|STAT1|FCGR3A|JAK2|ITGB2|CD14|CREB1|TRAF6|SPHK2|JAK1
14	4	Reactome Pathways	Depolymerisation of the Nuclear Lamina	17	CCNB1|LMNB1|CDK1|PRKCA
617	24	GO Biological Process	Epithelial cell differentiation	18	AIMP2|ARID4B|CDK6|SOD1|FZD1|FSTL1|CASP3|EZH2|SAV1|PDPK1|TJP1|JUN|PGK1|ATRX|BMPR2|COL4A1|FOXP3|PCNA|SDC1|IL6ST|CDK1|CREB1|SKIL|LATS1
223	14	GO Molecular Function	Magnesium ion binding	18	CDK2|PLK1|FEN1|GLUL|PKM|IDH2|NME1|PRIM1|MTHFD2|IDH1|ERN1|WEE1|TOP2A|LATS1
91	8	Reactome Pathways	Switching of origins to a post-replicative state	18	RBX1|MCM4|CCNE1|MCM2|CDK2|MCM7|UBE2C|CCNA2
206	12	Reactome Pathways	Transcriptional regulation by RUNX1	19	BLK|CCND2|KAT2B|CDK6|CBX2|ARID1A|TJP1|FOXP3|SIN3A|H2AX|KMT2A|ARID1B
41	6	GO Biological Process	Somatic diversification of immune receptors via germline recombination within a single locus	2	MSH2|ATM|TCF7|EXO1|CD40LG|FOXP3
61	7	GO Biological Process	Regulation of myeloid leukocyte mediated immunity	2	BLK|TYROBP|PDPK1|HLA-E|IL4R|ITGB2|SPHK2
356	17	GO Biological Process	Response to virus	2	OAS3|CDK6|MST1R|CXCL10|PMAIP1|STAT1|CXCL9|FOXP3|JAK2|IRF7|MX1|SETD2|OAS1|PTPRC|IRF3|MAP3K14|JAK1
162	11	GO Biological Process	Nucleosome organization	2	SUPT16H|MCM2|KAT6A|SSRP1|RUVBL1|ARID1A|ATRX|SETD2|HMGA1|HJURP|H2AX
41	6	GO Biological Process	Cell redox homeostasis	2	TXN2|PRDX1|NOS3|PRDX6|TXN|ERO1A
915	31	GO Biological Process	Positive regulation of transport	2	SERPINE1|BLK|CCL21|SLC7A5|CDH1|SOD1|CCR1|CXCL10|CXCL11|GLUL|PDPK1|ACSL3|CXCL9|TGFB2|PTGS2|SDC1|JAK2|CDK1|IL4R|ITGB1|ITGB2|TNFSF11|CD14|CREB1|PTPRC|BRAF|JAK3|KMT2A|SPHK2|CHMP2A|SIRPA
69	8	GO Molecular Function	Damaged DNA binding	2	RPA3|MSH2|NEIL3|FEN1|BLM|PCNA|BRCA1|H2AX
25	5	GO Biological Process	Negative regulation of leukocyte mediated cytotoxicity	21	CRK|IL7R|HAVCR2|HLA-E|PTPRC
5	3	Reactome Pathways	Drug-mediated inhibition of CDK4/CDK6 activity	21	CDK4|CCND2|CDK6
103	9	GO Cellular Component	PML body	22	KAT6A|TP53|BLM|PTEN|ATRX|CHEK2|SKIL|RNF111|RAD51
63	7	GO Biological Process	Homologous recombination	24	BRIP1|ATM|RAD54B|EME1|TOP2A|BRCA1|RAD51
26	5	GO Biological Process	Positive regulation of osteoclast differentiation	24	TYROBP|CCR1|TNFSF11|CREB1|TRAF6
86	8	GO Biological Process	Positive regulation of lipid biosynthetic process	25	RPTOR|SREBF1|ACSL3|PTGS2|CREB1|ADM|SPHK2|IGF1R
87	7	KEGG Pathways	Longevity regulating pathway	25	RB1CC1|TP53|RPTOR|EIF4EBP1|AKT1S1|CREB1|IGF1R
229	13	GO Biological Process	Response to toxic substance	26	BRIP1|CDH1|PRDX1|SOD1|NOS3|PRDX6|PTGS2|TXN|SDC1|CDK1|KDM1A|CCS|RAD51
330	16	GO Biological Process	Regulation of small molecule metabolic process	26	SNAI1|KAT2B|NCOR1|TP53|SOD1|NOS3|RPTOR|PMAIP1|SREBF1|PTGS2|IGFBP3|NCOA2|BRCA1|ADM|SPHK2|TAZ
13	4	GO Biological Process	Regulation of histone H3-K9 acetylation	26	CHEK1|BRCA1|KMT2A|SPHK2
209	11	KEGG Pathways	Salmonella infection	26	TXN2|BIRC3|CASP3|ROCK2|TCF7|JUN|TXN|CD14|PTPRC|TRAF6|CYFIP1
4	3	GO Biological Process	MDA-5 signaling pathway	27	OAS3|IRF7|IRF3
65	7	GO Biological Process	Regulation of antigen receptor-mediated signaling pathway	28	CD22|CCR7|BLK|TRAT1|SH2D1A|PTPN6|PTPRC
113	9	GO Biological Process	Extrinsic apoptotic signaling pathway	28	RB1CC1|PARP2|IL7|BCL2A1|PDPK1|TGFB2|JAK2|PTPRC|SKIL
519	21	GO Biological Process	Negative regulation of intracellular signal transduction	28	CD22|SNAI1|MDM2|NCOR1|ACKR3|ATM|ITPR1|FOXM1|STAT1|TGFB2|PTGS2|PTEN|CHEK2|AKT1S1|ASH1L|ITGB1|KDM1A|PTPN6|PTPRC|SIRPA|IGF1R
117	8	KEGG Pathways	Growth hormone synthesis, secretion and action	28	CRK|ITPR1|STAT1|IGFBP3|JAK2|CREB1|PRKCA|SOCS1
141	10	GO Biological Process	Response to hexose	29	TXN2|GLUL|CASP3|ANGPT2|SREBF1|TJP1|PTGS2|SIN3A|ERN1|IGF1R
12	4	GO Cellular Component	Outer kinetochore	29	CCNB1|SKA1|BUB1B|PLK1
120	10	GO Molecular Function	Single-stranded DNA binding	29	RPA3|RAD51AP1|MCM4|NEIL3|MCM2|TP53|MCM7|BLM|BRCA2|RAD51
120	10	GO Molecular Function	Protein tyrosine kinase binding	29	CDH1|TP53|TRAT1|CRK|ANGPT2|CD247|BMPR2|PCNA|ITGB1|SIRPA
155	10	Reactome Pathways	Factors involved in megakaryocyte development and platelet production	29	KIF23|CDK2|TP53|KIF2C|JAK2|KIF20A|SIN3A|JMJD1C|KDM1A|WEE1
45	6	GO Biological Process	Regulation of activated T cell proliferation	3	IL27RA|CASP3|FOXP3|PDCD1LG2|LRRC32|JAK3
89	8	GO Biological Process	Regulation of fibroblast proliferation	3	CCNB1|CDK4|CDK6|TP53|E2F1|JUN|KMT2A|CCNA2
142	10	GO Biological Process	Regulation of smooth muscle cell proliferation	31	NOS3|STAT1|PTGS2|JUN|PTEN|BMPR2|IGFBP3|JAK2|ERN1|IGF1R
33	5	Reactome Pathways	CD28 co-stimulation	31	RICTOR|CD28|GRAP2|PDPK1|MAP3K14
6	3	Reactome Pathways	PTK6 Regulates Cell Cycle	31	CDK4|CCNE1|CDK2
14	4	GO Biological Process	Base-excision repair, gap-filling	32	LIG1|FEN1|POLE|PCNA
14	4	GO Biological Process	DNA damage response, signal transduction by p53 class mediator resulting in transcription of p21 class mediator	32	TP53|FOXM1|BRCA2|CHEK2
14	4	GO Biological Process	Removal of superoxide radicals	32	PRDX1|SOD1|NOS3|CCS
28	5	GO Biological Process	Histone lysine demethylation	32	KDM3B|KDM6A|JMJD1C|KDM5A|KDM1A
128	9	Reactome Pathways	DNA Replication Pre-Initiation	32	RPA3|MCM4|MCM2|CDK2|MCM7|POLE|UBE2C|PRIM1|H2AX
411	18	GO Biological Process	Generation of precursor metabolites and energy	33	RB1CC1|TPI1|MSH2|NDUFA2|COX5B|TP53|HK2|PKM|IDH2|PGK1|PFKP|IL6ST|P4HA2|IDH1|LDHA|TAZ|NDUFB1|ALDOA
116	9	GO Biological Process	Positive regulation of T cell differentiation	33	IL7|ZAP70|IL7R|ARID1A|FOXP3|IL4R|PTPRC|ARID1B|SOCS1
226	13	GO Cellular Component	protein-DNA complex	33	RPA3|MCM4|MCM2|KAT6A|MCM7|RUVBL1|CENPA|PRIM1|TRRAP|PCNA|KDM5A|H2AX|SPHK2
304	15	GO Biological Process	Positive regulation of cell development	34	AURKA|SLC7A5|TYROBP|CRK|RAC3|E2F1|XRCC2|BMPR2|IL6ST|ITGB1|TNFSF11|KDM1A|SKIL|BRAF|CYFIP1
117	9	GO Biological Process	Response to amino acid	34	SLC7A5|RPTOR|CASP3|COL6A1|LAMTOR2|COL4A1|PCNA|SOCS1|IGF1R
43	6	GO Cellular Component	DNA repair complex	34	MSH2|ATM|FANCI|BRCA2|KDM1A|BRCA1
68	7	GO Biological Process	I-kappaB kinase/NF-kappaB signaling	35	BIRC3|REL|ROCK2|ASH1L|TNFSF11|TRAF6|MAP3K14
29	5	GO Biological Process	DNA replication initiation	36	MCM4|CCNE1|MCM2|MCM7|PRIM1
92	8	GO Biological Process	Positive regulation of neuron death	36	MYBL2|AIMP2|TYROBP|TP53|ATM|CASP3|TGFB2|ITGB2
47	6	GO Biological Process	Regulation of extrinsic apoptotic signaling pathway via death domain receptors	36	SERPINE1|NOS3|PMAIP1|PTEN|SKIL|BRCA1
93	8	GO Biological Process	Neural tube closure	38	FZD1|CASP3|TGFB2|KDM6A|SETD2|TRAF6|ADM|TEAD2
93	8	GO Biological Process	Cellular response to leukemia inhibitory factor	38	MYBL2|HK2|CACYBP|SRM|PFKP|TNFSF11|CREB1|FZD4
65	7	GO Cellular Component	Germ cell nucleus	39	AURKA|CDK2|TP53|PCNA|TOP2A|H2AX|RAD51
152	11	GO Molecular Function	Protein phosphatase binding	39	CD22|FLT4|TP53|SOD1|CSF1R|EIF2AK3|STAT1|NEK2|JAK3|SIRPA|JAK1
124	8	KEGG Pathways	Yersinia infection	4	ZAP70|CRK|RAC3|ROCK2|JUN|ITGB1|TRAF6|IRF3
70	7	GO Biological Process	Cardiac septum morphogenesis	41	MDM2|TP53|FZD1|NOS3|SAV1|TGFB2|BMPR2
30	5	GO Biological Process	Cellular response to interleukin-4	41	CDK4|MCM2|TCF7|IL4R|JAK3
5	3	GO Biological Process	Regulation of anaphase-promoting complex-dependent catabolic process	41	CDK2|PLK1|CDC20
46	5	KEGG Pathways	Malaria	41	KLRB1|THBS2|CD40LG|SDC1|ITGB2
311	15	GO Biological Process	Peptidyl-lysine modification	42	LOX|MDM2|KAT2B|ARID4B|KAT6A|RUVBL1|EZH2|TRRAP|FOXP3|KDM6A|BRCA2|ASH1L|SETD2|KMT2A|SPHK2
36	5	Reactome Pathways	SMAD2/SMAD3:SMAD4 heterotrimer regulates transcription	42	SERPINE1|CCNT1|RBL1|TFDP1|RNF111
97	7	KEGG Pathways	Chagas disease	43	SERPINE1|CD3D|CD3E|CD247|JUN|CD3G|TRAF6
14	4	GO Cellular Component	Lateral element	44	BLM|BRCA2|BRCA1|RAD51
212	12	GO Biological Process	Establishment or maintenance of cell polarity	45	CCR7|CCL21|PLK1|CRK|RAC3|CENPA|KIF2C|PARD3|ITGB1|WEE1|CD3G|IGF1R
226	11	KEGG Pathways	Thermogenesis	45	NDUFA2|COX5B|RPTOR|ARID1A|KDM3B|ACSL3|AKT1S1|KDM1A|CREB1|NDUFB1|ARID1B
81	7	Reactome Pathways	Senescence-Associated Secretory Phenotype (SASP)	45	CDK4|CDK6|CDK2|UBE2C|JUN|H2AX|CCNA2
387	17	GO Biological Process	Negative regulation of response to external stimulus	46	SERPINE1|OAS3|NT5E|SOD1|NOS3|CRK|HAVCR2|ANGPT2|PTEN|PLAU|HCK|FOXP3|HLA-E|ASH1L|OAS1|PTPRC|SIRPA
16	4	GO Biological Process	Meiotic spindle organization	47	AURKA|TUBG1|CCNB2|ATRX
72	7	GO Biological Process	Positive regulation of DNA recombination	47	RAD51AP1|MSH2|RUVBL1|CD28|TRRAP|PTPRC|TIMELESS
58	6	Reactome Pathways	Signaling by PDGF	47	COL6A3|CRK|STAT1|COL6A1|THBS2|COL4A1
20	4	Reactome Pathways	Signaling by Hippo	47	CASP3|SAV1|TJP1|LATS1
505	20	GO Biological Process	Regulation of anatomical structure size	48	RB1CC1|CCR7|CCL21|SOD1|RICTOR|NOS3|IL7R|RPTOR|ROCK2|PTGS2|PTEN|BMPR2|HCK|AKT1S1|SIN3A|KDM1A|CREB1|ADM|LATS1|CYFIP1
129	8	KEGG Pathways	Fluid shear stress and atherosclerosis	49	TXN2|TP53|NOS3|RAC3|JUN|TXN|BMPR2|SDC1
153	10	GO Biological Process	Negative regulation of neuron apoptotic process	5	MSH2|IL27RA|SOD1|BIRC5|VEGFB|XRCC2|JUN|IL6ST|JAK2|BRAF
29	5	GO Cellular Component	Nuclear replication fork	5	RPA3|PRIM1|PCNA|EME1|TIMELESS
671	24	GO Biological Process	Regulation of growth	51	PARP2|CDK4|IL7|TP53|SOD1|CCNB2|RICTOR|CRK|RPTOR|RUVBL1|SAV1|FOXM1|TGFB2|LAMTOR2|PTEN|BMPR2|IGFBP3|SIN3A|CDK1|CREB1|LATS1|SPHK2|CYFIP1|SOCS1
185	11	GO Biological Process	Regulation of MAP kinase activity	53	FLT3|MST1R|EZH2|TNFSF11|PTPN6|PIK3R5|CDK12|ERN1|PTPRC|TRAF6|FZD4
285	14	GO Biological Process	Response to steroid hormone	54	LOX|FLT3|CASP3|ARID1A|SREBF1|TGFB2|PTGS2|PCNA|SDC1|JAK2|IDH1|NCOA2|ADM|IGF1R
8	3	Reactome Pathways	POLB-Dependent Long Patch Base Excision Repair	54	PARP2|LIG1|FEN1
132	8	KEGG Pathways	Insulin signaling pathway	55	HK2|CRK|RPTOR|EIF4EBP1|PDPK1|SREBF1|BRAF|SOCS1
204	11	Reactome Pathways	Signaling by NOTCH	56	RBX1|FLT4|KAT2B|NCOR1|TP53|E2F1|STAT1|JUN|TFDP1|CREB1|H2AX
309	14	Reactome Pathways	G alpha (i) signalling events	56	CCR7|CCL21|ACKR3|CCR1|PNOC|C3AR1|CXCL10|ITPR1|CXCL11|CXCL9|CREB1|PRKCA|KPNA2|FPR1
39	5	Reactome Pathways	Ovarian tumor domain proteases	56	APC|TP53|PTEN|CDK1|TRAF6
6	3	GO Biological Process	Positive regulation of exit from mitosis	57	CDCA5|BIRC5|UBE2C
75	7	GO Biological Process	Regulation of tissue remodeling	57	FLT4|TP53|CSF1R|ROCK2|GPNMB|TNFSF11|PRKCA
61	6	Reactome Pathways	DNA Double Strand Break Response	58	TP53|ATM|CHEK2|BRCA1|H2AX|KPNA2
852	28	GO Biological Process	Regulation of protein localization	59	BYSL|APC|BLK|CDH1|TYROBP|CCNE1|CDCA5|PLK1|BIRC5|EIF2AK3|GLUL|ROCK2|PDPK1|SREBF1|ACSL3|CD247|TGFB2|PTGS2|DKC1|TXN|JAK2|SIN3A|CDK1|ITGB1|ITGB2|KDM1A|SETD2|LATS1
436	18	GO Biological Process	Regulation of DNA-binding transcription factor activity	59	FZD1|HAVCR2|EZH2|SAV1|E2F1|CD40LG|PTEN|TFDP1|HCK|FOXP3|JAK2|ITGB2|TNFSF11|KDM5A|KDM1A|TRAF6|FZD4|CMKLR1
53	6	GO Biological Process	Negative regulation of histone modification	6	FOXP3|SIN3A|KDM5A|KDM1A|BRCA1|SPHK2
134	8	KEGG Pathways	Ubiquitin mediated proteolysis	6	RBX1|MDM2|BIRC3|UBE2C|CDC20|BRCA1|TRAF6|SOCS1
325	15	GO Biological Process	Angiogenesis	61	SERPINE1|FLT4|ACKR3|NOS3|EIF2AK3|GLUL|VEGFB|ANGPT2|PTGS2|JUN|PTEN|COL4A1|ITGB1|SETD2|PRKCA
988	31	GO Biological Process	Regulation of catabolic process	61	RB1CC1|RBX1|AURKA|APC|CDK4|MDM2|TBRG4|SLC7A5|CDH1|CDK2|NCOR1|TP53|ATM|PLK1|ITPR1|RPTOR|CASP3|ROCK2|E2F1|SREBF1|DTL|UCHL5|DKC1|PTEN|CDC20|CHEK2|ITGB1|IDH1|ERN1|PRKCA|LATS1
76	7	GO Biological Process	Chromosome organization involved in meiotic cell cycle	61	BRIP1|CCNE1|ATM|BUB1B|BUB1|ATRX|RAD51
158	10	GO Biological Process	Response to transforming growth factor beta	61	TP53|ITGB5|CRK|ROCK2|FBN1|TGFB2|JUN|LRRC32|SKIL|IGF1R
180	11	GO Cellular Component	Mitotic spindle	61	AURKA|TUBG1|KIF23|KAT2B|NCOR1|SKA1|TRAT1|PLK1|TPX2|AURKB|CDK1
87	7	Reactome Pathways	Regulation of PLK1 Activity at G2/M Transition	62	AURKA|TUBG1|CCNB1|CCNB2|PLK1|NEK2|CDK1
87	7	Reactome Pathways	TP53 Regulates Metabolic Genes	62	COX5B|PRDX1|TP53|RPTOR|LAMTOR2|PTEN|TXN
190	11	GO Biological Process	Leukocyte activation involved in immune response	64	NKG7|MSH2|TYROBP|TP53|HAVCR2|EXO1|FCGR3A|CD40LG|FOXP3|LAT|IL4R
12	4	STRING Clusters	Mixed, incl. Spindle elongation, and Axon hillock	65	AURKA|TPX2|MKI67|TOP2A
12	4	GO Molecular Function	RNA polymerase II CTD heptapeptide repeat kinase activity	66	CDK4|CDK6|CDK1|CDK12
103	8	GO Biological Process	Negative regulation of angiogenesis	67	SERPINE1|CXCL10|ANGPT2|ROCK2|STAT1|THBS2|TGFB2|PGK1
9	3	Reactome Pathways	Interleukin-9 signaling	67	STAT1|JAK3|JAK1
23	4	Reactome Pathways	Telomere Extension By Telomerase	68	CDK2|RUVBL1|DKC1|CCNA2
78	7	GO Biological Process	Peptidyl-threonine phosphorylation	69	ROCK2|PKM|PDPK1|TTK|CDK1|CHEK1|PRKCA
55	6	GO Biological Process	Heart valve morphogenesis	7	SNAI1|MDM2|NOS3|ROCK2|TGFB2|BMPR2
35	5	GO Biological Process	Postreplication repair	7	MSH2|PCLAF|DTL|PCNA|BRCA1
997	31	GO Biological Process	Animal organ morphogenesis	7	LAMB1|SERPINE1|SNAI1|MDM2|SLC7A5|IL7|LAMC2|TP53|SOD1|CSF1R|FZD1|NOS3|SAV1|FBN1|ALDH1A3|TGFB2|UCHL5|JUN|PTEN|BMPR2|KDM6A|SDC1|ASH1L|TNFSF11|ASXL2|SETD2|BRAF|TRAF6|ADM|TAZ|TEAD2
259	13	GO Biological Process	Regulation of peptidyl-tyrosine phosphorylation	7	FLT3|IL7|TP53|CSF1R|RICTOR|VEGFB|CD3E|IL6ST|JAK2|ITGB2|PTPN6|PTPRC|SOCS1
35	5	GO Biological Process	T cell migration	7	ZAP70|CRK|CXCL10|CXCL11|TNFSF14
73	7	GO Cellular Component	Tertiary granule membrane	7	LAMTOR2|PLAU|ITGB2|MGAM|SIGLEC5-2|SIRPA|CD53
691	24	GO Biological Process	Negative regulation of cellular component organization	72	APC|CCL21|KAT2B|MCM2|TP53|NUF2|ATM|BUB1B|PLK1|TPX2|BIRC5|BUB1|CXCL10|AURKB|ROCK2|TJP1|TTK|PTEN|CDC20|ATRX|CCNF|CHEK1|TOP2A|BRCA1
296	14	GO Biological Process	Anatomical structure homeostasis	74	LOX|PRDX1|IL7|SOD1|NOS3|RAC3|TJP1|PTGS2|ITGB1|TNFSF11|OAS1|TRAF6|KMT2A|ALDOA
19	4	GO Biological Process	Nucleosome disassembly	75	SUPT16H|SSRP1|ARID1A|HMGA1
56	6	GO Biological Process	Tumor necrosis factor-mediated signaling pathway	75	BIRC3|TP53|STAT1|JAK2|TNFSF11|TRAF6
56	6	GO Biological Process	Regulation of centrosome cycle	75	AURKA|KAT2B|ROCK2|CCNF|BRCA1|CHMP2A
56	6	GO Biological Process	Response to axon injury	75	TXN2|TYROBP|SOD1|JUN|JAK2|CDK1
7	3	GO Biological Process	Negative regulation of T-helper 1 type immune response	76	HAVCR2|IL4R|JAK3
36	5	GO Biological Process	Regulation of sprouting angiogenesis	77	GLUL|PKM|PDPK1|TJP1|JAK1
32	4	KEGG Pathways	Fructose and mannose metabolism	77	TPI1|HK2|PFKP|ALDOA
229	12	GO Biological Process	Regulation of epithelial cell migration	78	FLT4|NOS3|GLUL|ANGPT2|ROCK2|PDPK1|TGFB2|PTGS2|JUN|PTEN|BMPR2|PRKCA
263	13	GO Biological Process	Myeloid cell differentiation	78	CCR7|TYROBP|KAT6A|CSF1R|CASP3|JUN|JAK2|TNFSF11|CREB1|PTPN6|JAK3|TRAF6|SOCS1
24	4	Reactome Pathways	mTORC1-mediated signalling	78	RPTOR|EIF4EBP1|LAMTOR2|AKT1S1
24	4	Reactome Pathways	Other interleukin signaling	78	CSF1R|CASP3|SDC1|JAK1
43	5	Reactome Pathways	TP53 Regulates Transcription of Cell Death Genes	78	TP53|ATM|BIRC5|PMAIP1|IGFBP3
141	8	KEGG Pathways	Phagosome	79	ITGB5|TAP1|THBS2|FCGR3A|HLA-E|ITGB1|ITGB2|CD14
209	10	KEGG Pathways	Regulation of actin cytoskeleton	79	APC|ITGB5|CRK|RAC3|ROCK2|ITGA11|ITGB1|ITGB2|BRAF|CYFIP1
57	6	GO Biological Process	Nucleotide-excision repair	8	RPA3|BRIP1|TP53|POLE|BRCA2|RNF111
111	7	KEGG Pathways	TNF signaling pathway	82	BIRC3|CXCL10|CASP3|PTGS2|JUN|CREB1|MAP3K14
56	5	KEGG Pathways	VEGF signaling pathway	84	NOS3|RAC3|PTGS2|PRKCA|SPHK2
44	5	Reactome Pathways	Elastic fibre formation	84	LOX|ITGB5|FBN1|TGFB2|ITGB1
37	5	GO Biological Process	Cellular response to alkaloid	85	CASP3|BLM|CHEK1|CCNA2|RAD51
20	4	GO Biological Process	Regulation of tolerance induction	86	HAVCR2|PDCD1|CD3E|FOXP3
20	4	GO Biological Process	Mitotic recombination	86	MSH2|RAD54B|BRCA2|RAD51
2188	55	GO Biological Process	Nervous system development	86	AURKA|LAMB1|APC|BLK|CDH1|TYROBP|LAMC2|CDK6|TP53|SOD1|MALL|ACKR3|ATM|CSF1R|FZD1|MST1R|CRK|RAC3|CASP3|EZH2|ARID1A|ALDH1A3|NME1|E2F1|ACSL3|XRCC2|CD3E|TGFB2|UCHL5|JUN|PTEN|CDC20|ATRX|PARD3|COL4A1|FOXP3|KDM6A|BRCA2|JAK2|SIN3A|ITGB1|KDM1A|SETD2|CREB1|WEE1|TRAF6|H2AX|FZD4|ADM|LDHA|SPHK2|TEAD2|CYFIP1|ARID1B|IGF1R
58	6	GO Biological Process	Positive regulation of cell cycle G1/S phase transition	86	MDM2|CCND2|RPTOR|EZH2|RRM2|TFDP1
138	9	GO Biological Process	Positive regulation of leukocyte mediated immunity	91	MSH2|TYROBP|CD28|SH2D1A|FOXP3|HLA-E|ITGB2|PTPRC|TRAF6
45	5	Reactome Pathways	Interleukin-10 signaling	91	CCR1|CXCL10|PTGS2|FPR1|JAK1
169	10	GO Biological Process	Cellular carbohydrate metabolic process	93	RB1CC1|TPI1|HK2|IDH2|PTEN|PFKP|IL6ST|IDH1|BRAF|MGAM
77	7	GO Cellular Component	Heterochromatin	93	SNAI1|CBX2|EZH2|CENPA|ATRX|EME1|HMGA1
146	8	KEGG Pathways	Non-alcoholic fatty liver disease	94	NDUFA2|COX5B|EIF2AK3|CASP3|SREBF1|JUN|ERN1|NDUFB1
139	9	GO Biological Process	Circadian rhythm	95	NCOR1|TP53|SREBF1|PTEN|KDM5A|CREB1|NCOA2|KMT2A|TIMELESS
141	10	GO Molecular Function	Nuclear receptor binding	96	FLT3|NCOR1|ARID1A|STAT1|PCNA|JMJD1C|KDM1A|HMGA1|NCOA2|LATS1
26	4	Reactome Pathways	APC-Cdc20 mediated degradation of Nek2A	98	BUB1B|UBE2C|NEK2|CDC20
21	4	GO Biological Process	Regulation of sister chromatid cohesion	99	CDCA5|BUB1|FEN1|ATRX
21	4	GO Biological Process	Determination of adult lifespan	99	MSH2|TP53|ATM|RAD54B
60	6	GO Biological Process	Regulation of interleukin-10 production	99	TYROBP|CD28|CD40LG|FOXP3|PDCD1LG2|JAK3
541	20	GO Biological Process	Regulation of cytoskeleton organization	99	CCR7|APC|CCL21|KAT2B|SKA1|CSF1R|RICTOR|PLK1|TPX2|CRK|RAC3|ROCK2|TJP1|HCK|CCNF|BRCA1|BRAF|LATS1|CHMP2A|CYFIP1
46	5	Reactome Pathways	Interleukin-12 signaling	99	LMNB1|SOD1|STAT4|JAK2|JAK1
59	5	KEGG Pathways	Inflammatory bowel disease	101	STAT4|STAT1|JUN|FOXP3|IL4R
39	5	GO Biological Process	Lipopolysaccharide-mediated signaling pathway	102	NOS3|CD6|HCK|CD14|IRF3
39	5	GO Biological Process	Regulation of transforming growth factor beta production	102	TYROBP|TGFB2|PTGS2|FOXP3|LRRC32
204	11	GO Biological Process	Respiratory system development	103	AIMP2|LOX|FLT4|NOS3|SAV1|ALDH1A3|SREBF1|HSD11B1|BMPR2|CREB1|TIMELESS
260	12	Reactome Pathways	Platelet activation, signaling and aggregation	103	SERPINE1|SOD1|CRK|ITPR1|VEGFB|PDPK1|TGFB2|LAT|PTPN6|PIK3R5|PRKCA|ALDOA
47	5	Reactome Pathways	PKMTs methylate histone lysines	106	EZH2|ASH1L|SETD2|KMT2A|ATF7IP
47	5	Reactome Pathways	Gastrulation	106	SNAI1|POU5F1|KAT2B|TCF7|TEAD2
61	6	GO Biological Process	Negative regulation of tumor necrosis factor production	107	IL27RA|HAVCR2|FOXP3|GPNMB|PTPN6|SIRPA
274	13	GO Biological Process	Negative regulation of transferase activity	107	APC|KAT2B|TP53|BUB1B|PLK1|CASP3|PDPK1|PTEN|CDC20|AKT1S1|PTPN6|PTPRC|LATS1
27	4	Reactome Pathways	Syndecan interactions	108	ITGB5|SDC1|ITGB1|PRKCA
40	5	GO Biological Process	Positive regulation of DNA replication	113	CDK2|DNA2|ATRX|PCNA|CDK1
80	7	GO Cellular Component	Histone deacetylase complex	113	ARID4B|NCOR1|RUVBL1|KDM3B|TRRAP|SIN3A|JMJD1C
5544	116	GO Cellular Component	Plasma membrane	113	CD22|NKG7|SERPINE1|TNFSF8|OAS3|KLRB1|FLT3|CCR7|CD68|APC|NT5E|MDM2|BLK|SLC7A5|CDH1|FLT4|TYROBP|IL27RA|ZAP70|KLRG1|MALL|ACKR3|OSMR|GZMA|CSF1R|FZD1|HK2|COL6A3|TRAT1|CCR1|ITGB5|MST1R|NOS3|CRK|CD3D|PNOC|C3AR1|RAC3|CXCL10|IL7R|GLUL|CASP3|HAVCR2|ANGPT2|ROCK2|ICOS|POLE|CD6|SAV1|CD28|ITGA11|IL3RA|PDCD1|NME1|MS4A4A|GRAP2|PDPK1|TJP1|UBE2C|ACSL3|CD163|CD3E|CD247|CXCL9|COL6A1|EXO1|TGFB2|PTGS2|FCGR3A|LAMTOR2|C…
48	5	Reactome Pathways	RMTs methylate histone arginines	113	CDK4|ARID1A|JAK2|H2AX|ARID1B
22	4	GO Biological Process	Regulation of B cell apoptotic process	114	BLK|AURKB|PDCD1|PTEN
62	6	GO Biological Process	Macrophage activation	115	TYROBP|HAVCR2|FCGR3A|JUN|JAK2|ITGB2
87	7	GO Biological Process	Cellular response to virus	116	OAS3|CXCL10|JAK2|IRF7|OAS1|IRF3|JAK1
229	11	Reactome Pathways	HIV Infection	117	RBX1|SUPT16H|CCNT1|LIG1|SSRP1|FEN1|CD28|CD247|HCK|HMGA1|CHMP2A
15	4	STRING Clusters	CXC Chemokine domain, and Regulation of dendritic cell dendrite assembly	12	CCR7|CCL21|CXCL10|CXCL9
225	10	KEGG Pathways	Ras signaling pathway	122	FLT3|FLT4|ZAP70|CSF1R|REL|RAC3|VEGFB|ANGPT2|PRKCA|IGF1R
90	6	KEGG Pathways	Fc gamma R-mediated phagocytosis	122	CRK|FCGR3A|HCK|PRKCA|PTPRC|SPHK2
145	9	GO Biological Process	Response to purine-containing compound	123	NT5E|SOD1|SREBF1|STAT1|PTGS2|SDC1|KDM1A|CREB1|CHEK1
1235	35	UniProt Keywords	Cytoskeleton	124	AURKA|TUBG1|CCNB1|APC|KIF23|KAT2B|CDK6|CDK2|TP53|SKA1|BUB1B|NOS3|PLK1|TPX2|BIRC5|RAC3|AURKB|ROCK2|RUVBL1|XRCC2|DTL|NEK2|KIF2C|CDC20|CDCA8|PARD3|HCK|BRCA2|KIF20A|CDK1|CCNF|CHEK1|GTSE1|LATS1|RAD51
9	3	GO Biological Process	CD4-positive, alpha-beta T cell proliferation	126	CD28|CD3E|FOXP3
9	3	GO Biological Process	Replication fork protection	126	BLM|BRCA2|TIMELESS
63	5	KEGG Pathways	Basal cell carcinoma	127	APC|TP53|FZD1|TCF7|FZD4
109	8	GO Cellular Component	Plasma membrane raft	129	CDH1|NOS3|MS4A4A|PTGS2|HCK|JAK2|ITGB2|IGF1R
23	4	GO Biological Process	Regulation of nuclease activity	13	OAS3|GZMA|PCNA|OAS1
64	6	GO Biological Process	Regulation of interleukin-12 production	131	CCR7|CD40LG|LTB|JAK3|TRAF6|CMKLR1
29	4	Reactome Pathways	Downregulation of SMAD2/3:SMAD4 transcriptional activity	131	NCOR1|STAT1|SKIL|RNF111
29	4	Reactome Pathways	DAP12 signaling	131	TYROBP|GRAP2|HLA-E|LAT
10313	192	UniProt Keywords	Alternative splicing	133	RB1CC1|RFC2|CD22|GZMH|MYBL2|AIMP2|SERPINE1|RAD51AP1|TPI1|MSH2|FLT3|CD68|PARP2|NDUFA2|PPAN|CCNB1|APC|NT5E|CDK4|MDM2|TBRG4|BRIP1|POU5F1|KIF23|CCND2|CDH1|CCNT1|FLT4|TYROBP|CCNE1|LIG1|IL7|LAMC2|ARID4B|ZAP70|KLRG1|CDK2|BCL2A1|NCOR1|TP53|OSMR|SKA1|CSF1R|BUB1B|REL|COL6A3|FSTL1|MST1R|RICTOR|NOS3|PCLAF|TPX2|CRK|CD3D|BIRC5|PNOC|SOX7|BUB1|PA2G4|CDC25A|IL7R|ITPR1|RPTOR|MCM7|CBX2|FANCI|VEGFB|HAVCR2|CLSPN|AURK…
357	15	GO Biological Process	Transcription by RNA polymerase II	134	SUPT16H|CCNT1|ARID4B|CD28|SREBF1|ATRX|TFDP1|FOXP3|JAK2|ASH1L|SETD2|CREB1|CDK12|NCOA2|TEAD2
42	5	GO Biological Process	Sister chromatid cohesion	134	CDCA5|BUB1B|PLK1|BUB1|CDC20
42	5	GO Biological Process	Chromosome condensation	134	NCAPG|CDCA5|PLK1|CDK1|TOP2A
5	3	GO Molecular Function	CXCR3 chemokine receptor binding	135	CXCL10|CXCL11|CXCL9
90	7	GO Biological Process	Regulation of organ growth	136	PARP2|IL7|SOD1|SAV1|PTEN|CDK1|LATS1
148	9	GO Biological Process	Cellular response to insulin stimulus	137	APC|CDK4|KAT2B|PKM|PDPK1|SREBF1|STAT1|CYFIP1|IGF1R
321	14	GO Biological Process	Cellular component disassembly	141	RB1CC1|SUPT16H|AURKA|TP53|SSRP1|PLK1|ARID1A|KIF2C|CDK1|HMGA1|PRKCA|TOP2A|CHMP2A|TAZ
13	3	Reactome Pathways	Mitotic Telophase/Cytokinesis	141	KIF23|PLK1|KIF20A
214	11	GO Biological Process	Regulation of myeloid cell differentiation	142	LOX|TYROBP|CDK6|CCR1|FBN1|STAT1|IRF7|TNFSF11|CREB1|PRKCA|TRAF6
30	4	Reactome Pathways	Laminin interactions	144	LAMB1|LAMC2|COL4A1|ITGB1
24	4	GO Biological Process	T cell lineage commitment	145	IL7|TP53|FOXP3|BRAF
43	5	GO Biological Process	Cellular extravasation	145	CRK|ITGB1|ITGB2|SIRPA|SELL
24	4	GO Biological Process	Circadian behavior	145	NCOR1|TP53|PTEN|NCOA2
77	6	Reactome Pathways	The role of GTSE1 in G2/M progression after G2 checkpoint	147	CCNB1|TP53|CCNB2|PLK1|CDK1|GTSE1
1435	36	KEGG Pathways	Metabolic pathways	15	TPI1|NDUFA2|NT5E|COX5B|SQLE|HK2|NOS3|GLUL|EZH2|PKM|GLUD2|IDH2|ALDH1A3|NME1|PRDX6|ACSL3|RRM2|HSD11B1|PTGS2|PTEN|PGK1|SRM|PFKP|ASH1L|MTHFD2|P4HA2|SMS|SETD2|IDH1|GMPS|KMT2A|LDHA|MGAM|SPHK2|NDUFB1|ALDOA
478	16	KEGG Pathways	Herpes simplex virus 1 infection	15	OAS3|BIRC3|TP53|EIF2AK3|CASP3|EIF4EBP1|TAP1|STAT1|HLA-E|JAK2|IRF7|OAS1|TRAF6|TNFSF14|IRF3|JAK1
92	7	GO Biological Process	Positive regulation of cell division	151	KIF23|BIRC5|VEGFB|AURKB|TGFB2|CDCA8|IGF1R
31	5	GO Molecular Function	ADP binding	151	RUVBL1|GLUD2|TAP1|PGK1|ERN1
1218	35	GO Cellular Component	Membrane protein complex	154	NDUFA2|APC|COX5B|SLC7A5|CDH1|IL27RA|ZAP70|OSMR|TRAT1|ITGB5|CD3D|RAC3|CASP3|ITGA11|TAP1|CD3E|CD247|FCGR3A|LAMTOR2|HLA-E|IL6ST|JAK2|ITGB1|ITGB2|CD14|PTPN6|PIK3R5|ERN1|PRKCA|CD3G|TRAF6|CHMP2A|NDUFB1|SOCS1|IGF1R
1405	37	Reactome Pathways	Post-translational protein modification	155	RBX1|AURKA|LAMB1|APC|MDM2|BIRC3|KAT2B|TP53|FSTL1|BIRC5|CDC25A|CBX2|CLSPN|AURKB|RUVBL1|FBN1|BLM|UBE2C|TRRAP|THBS2|DTL|UCHL5|PTEN|CDC20|CDCA8|PCNA|IGFBP3|SIN3A|CDK1|CCNF|ASXL2|NCOA2|TOP2A|BRCA1|TRAF6|CCNA2|UBE2T
10	3	GO Biological Process	Positive regulation of lipopolysaccharide-mediated signaling pathway	156	CD14|PRKCA|TRAF6
10	3	GO Biological Process	Positive regulation of isotype switching to IgG isotypes	156	MSH2|CD28|PTPRC
1011	30	GO Biological Process	Regulation of hydrolase activity	156	SERPINE1|OAS3|CCR7|CCL21|BIRC3|SOD1|GZMA|COL6A3|RICTOR|NOS3|CRK|BIRC5|SOX7|EIF2AK3|ROCK2|EZH2|PMAIP1|PDPK1|TGFB2|UCHL5|PTGS2|PCNA|JAK2|ITGB1|KDM5A|OAS1|ITK|PTPRC|TNFSF14|SPHK2
44	5	GO Biological Process	Regulation of histone deacetylation	157	TP53|SREBF1|FOXP3|KDM5A|SPHK2
67	6	GO Biological Process	Ovulation cycle	157	NOS3|CASP3|TGFB2|PCNA|FZD4|IGF1R
354	13	KEGG Pathways	Alzheimer disease	157	RB1CC1|NDUFA2|APC|COX5B|FZD1|ITPR1|EIF2AK3|CASP3|PTGS2|ERN1|BRAF|FZD4|NDUFB1
31	4	Reactome Pathways	Regulation of MECP2 expression and activity	158	NCOR1|AURKB|SIN3A|CREB1
31	4	Reactome Pathways	Signaling by CSF1 (M-CSF) in myeloid cells	158	CSF1R|GRAP2|STAT1|HCK
152	9	GO Biological Process	Regulation of cytokine-mediated signaling pathway	159	OAS3|IL7|IL6ST|IRF7|OAS1|PTPN6|PTPRC|IRF3|SOCS1
25	4	GO Biological Process	Positive regulation of interferon-alpha production	162	STAT1|IRF7|SETD2|IRF3
208	11	GO Cellular Component	DNA packaging complex	162	NCAPG|KAT6A|NUF2|RUVBL1|ARID1A|CENPA|TRRAP|ASH1L|H2AX|SPHK2|ARID1B
68	5	KEGG Pathways	Prolactin signaling pathway	164	CCND2|STAT1|JAK2|TNFSF11|SOCS1
94	7	GO Biological Process	Post-embryonic development	166	ATM|ITPR1|FBN1|ATRX|JAK2|ASH1L|KMT2A
139	8	Reactome Pathways	Cell surface interactions at the vascular wall	166	SLC7A5|ANGPT2|SDC1|ITGB1|ITGB2|PTPN6|SIRPA|SELL
255	12	GO Biological Process	Regulation of I-kappaB kinase/NF-kappaB signaling	169	CCR7|CCL21|BIRC3|REL|PDPK1|STAT1|ASH1L|TNFSF11|TRAF6|SPHK2|IRF3|MAP3K14
971	29	GO Biological Process	Regulation of cellular component biogenesis	169	SNAI1|CCR7|APC|CCL21|POU5F1|KAT2B|CDK2|TP53|ATM|FZD1|RICTOR|PLK1|ROCK2|TJP1|THBS2|PTEN|HCK|SDC1|SIN3A|KDM1A|PRKCA|HJURP|BRCA1|BRAF|LATS1|ATF7IP|SPHK2|CHMP2A|CYFIP1
54	5	Reactome Pathways	Transcriptional activation of mitochondrial biogenesis	169	NCOR1|GLUD2|IDH2|CREB1|NCOA2
45	5	GO Biological Process	Phosphatidylinositol 3-kinase signaling	17	CD28|FCGR3A|PTEN|PIK3R5|IGF1R
45	5	GO Biological Process	Positive regulation of myoblast differentiation	17	ARID1A|CXCL9|IGFBP3|TNFSF14|ARID1B
45	5	GO Biological Process	Leukocyte apoptotic process	17	TP53|CASP3|PDCD1|CHEK2|IRF3
21	3	KEGG Pathways	Arginine biosynthesis	171	NOS3|GLUL|GLUD2
140	8	Reactome Pathways	Degradation of the extracellular matrix	171	LAMB1|CDH1|LAMC2|COL6A3|CASP3|FBN1|COL6A1|COL4A1
6	3	STRING Clusters	Cytolytic granule, and Cytotoxic T cell pyroptotic process	172	GZMH|NKG7|GZMA
6	3	STRING Clusters	ATR signaling, and Meiotic DNA double-strand break processing involved in reciprocal meiotic recombination	172	BRIP1|CLSPN|CHEK1
3	2	Reactome Pathways	Phosphorylation of proteins involved in the G2/M transition by Cyclin A:Cdc2 complexes	173	CDK1|CCNA2
95	7	GO Biological Process	Female gonad development	174	SOD1|ATM|NOS3|CASP3|BRCA2|IDH1|FZD4
43	4	KEGG Pathways	Intestinal immune network for IgA production	174	ICOS|CD28|CD40LG|MAP3K14
52	6	GO Molecular Function	Signaling receptor complex adaptor activity	18	TRAT1|CRK|SAV1|CD3E|LAT|CD3G
26	4	GO Biological Process	Positive regulation of cardiac muscle hypertrophy	182	PARP2|ROCK2|IL6ST|PRKCA
26	4	GO Biological Process	Negative regulation of alpha-beta T cell differentiation	182	FOXP3|IL4R|JAK3|SOCS1
96	7	GO Biological Process	Positive regulation of endothelial cell proliferation	183	FLT4|RPTOR|VEGFB|PDPK1|JUN|BMPR2|PRKCA
885	27	GO Biological Process	Sexual reproduction	183	AURKA|MSH2|BRIP1|BIRC3|ARID4B|SOD1|ATM|CCNB2|MST1R|NOS3|PLK1|ANGPT2|RUVBL1|E2F1|PTGS2|TTK|ATRX|BRCA2|ASH1L|CDK1|IL4R|ITGB1|TOP2A|SKIL|H2AX|TAZ|ALDOA
96	7	GO Biological Process	Regulation of chemokine production	183	OAS3|IL7|CSF1R|HAVCR2|IL4R|OAS1|SIRPA
127	9	GO Molecular Function	Growth factor binding	184	FLT3|FLT4|OSMR|COL6A1|COL4A1|IGFBP3|IL6ST|LRRC32|IGF1R
15	3	Reactome Pathways	Formation of Senescence-Associated Heterochromatin Foci (SAHF)	185	LMNB1|TP53|HMGA1
15	3	Reactome Pathways	Signal regulatory protein family interactions	185	TYROBP|PTPN6|SIRPA
11	3	GO Biological Process	Regulation of dendritic cell antigen processing and presentation	188	CCR7|CD68|CCL21
70	6	GO Biological Process	Alpha-beta T cell differentiation	188	TNFSF8|ZAP70|FOXP3|IL4R|ITK|BRAF
11	3	GO Biological Process	Regulation of osteoclast development	188	TYROBP|FBN1|TNFSF11
412	16	GO Biological Process	Developmental growth	189	AURKA|IL7|TP53|ATM|EZH2|SAV1|XRCC2|TGFB2|PTEN|ATRX|KDM6A|BRCA2|ITGB1|CHEK1|ADM|CYFIP1
2	2	UniProt Keywords	Glyoxylate bypass	189	IDH2|IDH1
101	6	KEGG Pathways	C-type lectin receptor signaling pathway	189	MDM2|ITPR1|STAT1|PTGS2|JUN|MAP3K14
126	8	GO Biological Process	Odontogenesis	191	LAMB1|SERPINE1|SLC7A5|TGFB2|SDC1|TNFSF11|TRAF6|ADM
47	5	GO Biological Process	Regulation of natural killer cell mediated cytotoxicity	198	KLRB1|CRK|HAVCR2|SH2D1A|HLA-E
127	8	GO Biological Process	Mesoderm development	199	SNAI1|BMPR2|HCK|KDM6A|JAK2|ITGB1|SETD2|TEAD2
71	6	GO Biological Process	Regulation of lipid kinase activity	199	FLT3|CCR7|CCL21|RBL1|PIK3R5|SOCS1
4721	100	GO Cellular Component	Endomembrane system	2	RB1CC1|CD22|LAMB1|SERPINE1|FLT3|CD68|TUBG1|APC|CDK4|BRIP1|CCND2|LMNB1|CDH1|TYROBP|SQLE|CDK2|TP53|SOD1|MALL|ACKR3|HK2|COL6A3|FSTL1|NOS3|C3AR1|PA2G4|RAC3|ITPR1|EIF2AK3|GLUL|VEGFB|HAVCR2|CLSPN|PKM|FBN1|MS4A4A|GRAP2|PRDX6|TAP1|SREBF1|ACSL3|STIP1|TRRAP|CD3E|CD247|COL6A1|THBS2|TGFB2|DTL|HSD11B1|PTGS2|CACYBP|MNDA|LAMTOR2|CD40LG|PLAU|BMPR2|PARD3|COL4A1|HCK|HLA-E|BRCA2|IGFBP3|SDC1|JAK2|GPNMB|CHEK2|ASH1L|K…
1079	31	GO Biological Process	Cell-cell signaling	201	TNFSF8|APC|CCL21|POU5F1|CCNE1|IL7|FZD1|CCR1|PNOC|RAC3|CXCL10|CXCL11|EZH2|GRAP2|TCF7|SREBF1|CXCL9|PTGS2|SH2D1A|PTEN|SDC1|JAK2|GPNMB|ITGB2|TNFSF11|CREB1|LTB|BRAF|FZD4|ADM|KPNA2
34	4	Reactome Pathways	FCERI mediated Ca+2 mobilization	202	ITPR1|GRAP2|LAT|ITK
34	4	Reactome Pathways	Antigen activates B Cell Receptor (BCR) leading to generation of second messengers	202	CD22|BLK|ITPR1|PTPN6
92	7	GO Cellular Component	SWI/SNF superfamily-type complex	205	RUVBL1|ARID1A|SF3B1|TRRAP|UCHL5|ASH1L|ARID1B
163	9	UniProt Keywords	Inflammatory response	205	CCL21|CSF1R|CXCL10|CXCL11|HAVCR2|CD163|CXCL9|HCK|CD14
74	6	UniProt Keywords	Multifunctional enzyme	205	NEIL3|PRDX6|DNA2|MTHFD2|ERN1|MGAM
72	6	GO Biological Process	Positive regulation of response to wounding	211	SERPINE1|VEGFB|PLAU|ITGB1|BRAF|IGF1R
16	3	Reactome Pathways	Regulation of KIT signaling	215	PTPN6|PRKCA|SOCS1
2	2	GO Biological Process	DNA replication, Okazaki fragment processing	216	LIG1|DNA2
2	2	GO Biological Process	Negative regulation of histone deacetylase activity	216	KDM5A|SPHK2
100	7	GO Biological Process	Integrin-mediated signaling pathway	22	ITGB5|ITGA11|CD40LG|HCK|LAT|ITGB1|ITGB2
35	4	Reactome Pathways	GPVI-mediated activation cascade	22	PDPK1|LAT|PTPN6|PIK3R5
12	3	GO Biological Process	Complement receptor mediated signaling pathway	223	C3AR1|CMKLR1|FPR1
28	4	GO Biological Process	Ruffle organization	223	CCR7|CCL21|CSF1R|CYFIP1
28	4	GO Biological Process	Positive regulation of natural killer cell activation	223	TYROBP|FCGR3A|HLA-E|JAK2
12	3	GO Biological Process	Regulation of helicase activity	223	MSH2|MCM2|TP53
12	3	GO Biological Process	T-circle formation	223	BLM|DNA2|EXO1
49	5	GO Biological Process	Regulation of T cell migration	224	CCL21|IL27RA|CRK|CXCL10|TNFSF14
522	20	GO Molecular Function	Transcription coregulator activity	225	KAT2B|KAT6A|NCOR1|PA2G4|RUVBL1|EZH2|PKM|ARID1A|KDM3B|TRRAP|FOXP3|SIN3A|JMJD1C|KDM5A|KDM1A|HMGA1|NCOA2|BRCA1|ATF7IP|ARID1B
47	4	KEGG Pathways	Arginine and proline metabolism	229	NOS3|SRM|P4HA2|SMS
50	5	GO Biological Process	B cell receptor signaling pathway	242	BLK|MNDA|PTPN6|ITK|PTPRC
7	3	GO Molecular Function	H3 histone acetyltransferase activity	249	KAT2B|KAT6A|BRCA2
695	24	GO Molecular Function	Protein domain specific binding	249	MDM2|CDK2|TP53|FZD1|CRK|ITPR1|TJP1|ACSL3|CD3E|CACYBP|PTEN|ATRX|TFDP1|JAK2|CHEK1|PTPN6|NCOA2|SKIL|FZD4|CHMP2A|IRF3|TEAD2|SIRPA|CCNA2
295	11	KEGG Pathways	Huntington disease	25	RB1CC1|NDUFA2|COX5B|TP53|SOD1|ITPR1|CASP3|SIN3A|CREB1|ERN1|NDUFB1
298	12	Reactome Pathways	Signaling by WNT	254	RBX1|APC|FZD1|SOX7|RAC3|ITPR1|RUVBL1|TCF7|TRRAP|PRKCA|H2AX|FZD4
61	5	Reactome Pathways	Assembly of collagen fibrils and other multimeric structures	255	LOX|LAMC2|COL6A3|COL6A1|COL4A1
37	4	Reactome Pathways	Fanconi Anemia Pathway	258	RPA3|FANCI|EME1|UBE2T
13	3	GO Biological Process	Positive regulation of inflammatory response to antigenic stimulus	264	CCR7|CD28|HLA-E
14	3	UniProt Keywords	Antioxidant	268	PRDX1|SOD1|PRDX6
30	4	GO Biological Process	Homeostasis of number of cells within a tissue	27	IL7|NOS3|RAC3|KMT2A
30	4	GO Biological Process	Liver regeneration	27	AURKA|SLC7A5|EZH2|PCNA
30	4	GO Biological Process	Response to angiotensin	27	BRIP1|ROCK2|PTGS2|IGF1R
77	6	GO Biological Process	Protein autoubiquitination	274	MDM2|BRCA2|BRCA1|TRAF6|RAD51|UBE2T
18	3	Reactome Pathways	VEGFR2 mediated cell proliferation	277	ITPR1|PDPK1|PRKCA
52	5	GO Biological Process	Epithelial cell apoptotic process	278	CASP3|SAV1|E2F1|BMPR2|BRAF
79	5	KEGG Pathways	Peroxisome	28	PRDX1|SOD1|IDH2|ACSL3|IDH1
106	7	GO Biological Process	Regulation of epithelial cell apoptotic process	285	SERPINE1|SAV1|PDPK1|CD40LG|JAK2|BRAF|IGF1R
63	5	Reactome Pathways	Cytoprotection by HMOX1	285	COX5B|NCOR1|SIN3A|ABCC1|NCOA2
112	6	KEGG Pathways	Neurotrophin signaling pathway	289	TP53|CRK|PDPK1|JUN|BRAF|TRAF6
147	7	KEGG Pathways	Oxytocin signaling pathway	29	NOS3|ITPR1|ROCK2|PTGS2|JUN|PIK3R5|PRKCA
170	9	GO Biological Process	Female pregnancy	294	SOD1|PNOC|HAVCR2|ANGPT2|PTGS2|BMPR2|ASH1L|ADM|SPHK2
53	5	GO Biological Process	B cell proliferation	296	IL7|IL7R|CD40LG|PTEN|PTPRC
81	5	KEGG Pathways	ErbB signaling pathway	3	CRK|EIF4EBP1|JUN|PRKCA|BRAF
64	5	Reactome Pathways	Regulation of actin dynamics for phagocytic cup formation	301	CRK|CD247|FCGR3A|CD3G|CYFIP1
79	6	GO Biological Process	Positive regulation of phosphatidylinositol 3-kinase signaling	302	FLT3|CD28|TGFB2|JAK2|PTPN6|IGF1R
14	3	GO Biological Process	Sertoli cell development	304	ARID4B|ATRX|SDC1
14	3	GO Biological Process	Cellular response to antibiotic	304	MDM2|TP53|EZH2
2	2	GO Cellular Component	Collagen type VI trimer	306	COL6A3|COL6A1
2	2	GO Cellular Component	oncostatin-M receptor complex	306	OSMR|IL6ST
2	2	GO Cellular Component	Integrin alpha11-beta1 complex	306	ITGA11|ITGB1
1427	37	UniProt Keywords	Receptor	307	KLRB1|FLT3|CCR7|FLT4|IL27RA|KLRG1|ACKR3|OSMR|CSF1R|FZD1|CCR1|ITGB5|MST1R|CD3D|C3AR1|IL7R|ITPR1|ITGA11|IL3RA|MS4A4A|CD3E|CD247|FCGR3A|BMPR2|IL6ST|CDK1|IL4R|ITGB1|PDCD1LG2|ITGB2|TNFSF11|CD3G|FZD4|SLC1A5|CMKLR1|FPR1|IGF1R
172	9	GO Biological Process	Aging	311	CD68|SOD1|AURKB|SREBF1|PTGS2|SIN3A|ITGB2|ADM|IGF1R
19	3	Reactome Pathways	Other semaphorin interactions	313	TYROBP|ITGB1|PTPRC
187	8	KEGG Pathways	Pathogenic Escherichia coli infection	314	CASP3|ROCK2|TJP1|JUN|ITGB1|PTPN6|TRAF6|CYFIP1
173	9	GO Biological Process	Regulation of ubiquitin-dependent protein catabolic process	321	RBX1|AURKA|MDM2|CDK2|PLK1|UCHL5|PTEN|CDC20|LATS1
8	3	GO Molecular Function	Histone threonine kinase activity	323	PKM|CHEK1|PRKCA
28	3	KEGG Pathways	Hippo signaling pathway - multiple species	323	SAV1|LATS1|TEAD2
83	5	KEGG Pathways	Rheumatoid arthritis	323	CD28|JUN|ITGB2|TNFSF11|LTB
3	2	GO Biological Process	Natural killer cell tolerance induction	324	HAVCR2|HLA-E
3	2	GO Biological Process	Negative regulation of DNA duplex unwinding	324	MCM2|TOP2A
39	5	GO Molecular Function	Protein-disulfide reductase activity	331	TXN2|PGK1|TXN|ERO1A|CCS
76	6	GO Cellular Component	Spindle microtubule	345	TUBG1|SKA1|BIRC5|AURKB|CDK1|CHMP2A
173	10	GO Molecular Function	Heparin binding	348	LAMC2|FSTL1|CXCL10|CXCL11|VEGFB|FBN1|THBS2|GPNMB|PTPRC|SELL
41	4	Reactome Pathways	DAG and IP3 signaling	351	ITPR1|CREB1|PRKCA|KPNA2
15	3	GO Biological Process	Positive regulation of heterochromatin assembly	353	CDK2|SIN3A|ATF7IP
15	3	GO Biological Process	Negative regulation of DNA damage response, signal transduction by p53 class mediator	353	SNAI1|MDM2|KDM1A
1960	50	GO Molecular Function	Molecular function regulator activity	355	SERPINE1|TNFSF8|CCNB1|APC|CDK4|CCL21|CCND2|CCNT1|CCNE1|BIRC3|KAT2B|IL7|TP53|CCNB2|COL6A3|RICTOR|TPX2|BIRC5|PNOC|RAC3|CXCL10|ITPR1|CXCL11|RPTOR|CASP3|VEGFB|FBN1|PDPK1|CXCL9|TGFB2|UCHL5|LAMTOR2|CD40LG|JUN|CDC20|BMPR2|PCNA|IGFBP3|GPNMB|SIN3A|CCNF|TNFSF11|PIK3R5|LTB|ADM|TNFSF14|SIRPA|CCNA2|MAP3K14|SOCS1
143	8	GO Biological Process	Regulation of reactive oxygen species metabolic process	357	TYROBP|TP53|SOD1|HK2|FOXM1|ITGB2|BRCA1|SPHK2
77	6	GO Cellular Component	Transcription repressor complex	361	MDM2|NCOR1|TP53|LIN9|JUN|SIN3A
447	16	GO Biological Process	Regulation of nervous system development	367	SLC7A5|TP53|EIF2AK3|EZH2|E2F1|XRCC2|THBS2|PTEN|BMPR2|PARD3|IL6ST|ITGB1|KDM1A|SKIL|BRAF|CYFIP1
83	6	GO Biological Process	Regulation of calcium-mediated signaling	37	CD22|ZAP70|TRAT1|ITPR1|CD3E|CMKLR1
129	7	Reactome Pathways	Cell-Cell communication	37	CDH1|TYROBP|LAMC2|PARD3|ITGB1|PTPN6|SIRPA
169	9	GO Cellular Component	Spindle pole	373	AURKA|TUBG1|CCNB1|PLK1|TPX2|AURKB|NEK2|CDC20|LATS1
1706	43	GO Cellular Component	Integral component of plasma membrane	373	CD22|NKG7|TNFSF8|FLT3|FLT4|TYROBP|IL27RA|OSMR|CSF1R|TRAT1|CCR1|ITGB5|MST1R|C3AR1|RAC3|CD6|CD28|ITGA11|CD163|CD3E|FCGR3A|CD40LG|BMPR2|SDC1|IL6ST|JAK2|GPNMB|IL4R|ITGB1|ITGB2|TNFSF11|ABCC1|LRRC32|PTPRC|CD3G|TRAF6|FZD4|SLC1A5|CMKLR1|SIRPA|IGF1R|CD53|SELL
68	5	Reactome Pathways	Circadian Clock	375	SERPINE1|NCOR1|SREBF1|CREB1|NCOA2
42	4	Reactome Pathways	Formation of Incision Complex in GG-NER	375	RBX1|RPA3|PARP2|RNF111
30	3	KEGG Pathways	Galactose metabolism	378	HK2|PFKP|MGAM
30	3	KEGG Pathways	Apoptosis - multiple species	378	BIRC3|CASP3|PMAIP1
157	7	KEGG Pathways	Tight junction	378	CDK4|ROCK2|TJP1|JUN|PARD3|PCNA|ITGB1
113	7	GO Biological Process	Limbic system development	38	CDK6|CRK|CASP3|EZH2|ALDH1A3|PTEN|IGF1R
34	4	GO Biological Process	Positive regulation of telomere maintenance via telomerase	383	ATM|AURKB|NEK2|DKC1
34	4	GO Biological Process	Fibroblast proliferation	383	PRDX1|TP53|CDK1|KMT2A
34	4	GO Biological Process	Intrinsic apoptotic signaling pathway in response to endoplasmic reticulum stress	383	TP53|ITPR1|ERO1A|ERN1
328	13	GO Biological Process	Regulation of protein stability	389	AURKA|MDM2|TYROBP|TP53|PLK1|CASP3|RUVBL1|SAV1|SREBF1|PTEN|CHEK2|CREB1|ATF7IP
63	6	GO Molecular Function	Promoter-specific chromatin binding	392	TP53|EZH2|STAT1|RBL1|KDM1A|IRF3
23	4	GO Molecular Function	Histone acetyltransferase binding	403	TP53|STAT1|FOXP3|PCNA
16	3	GO Biological Process	Protein localization to kinetochore	406	AURKB|TTK|CDK1
6	2	Reactome Pathways	Sensing of DNA Double Strand Breaks	409	ATM|KPNA2
6	2	Reactome Pathways	FLT3 signaling through SRC family kinases	409	FLT3|HCK
322	12	Reactome Pathways	MAPK family signaling cascades	418	RBX1|FLT3|IL3RA|LAMTOR2|JUN|IL6ST|JAK2|CDK1|LAT|BRAF|JAK3|JAK1
3	2	GO Cellular Component	Fc-gamma receptor III complex	422	CD247|FCGR3A
1366	36	GO Cellular Component	Supramolecular complex	422	AURKA|TUBG1|CCNB1|APC|TBRG4|KIF23|LMNB1|KAT2B|NUF2|SKA1|BUB1B|COL6A3|PLK1|TPX2|BIRC5|BUB1|RAC3|RPTOR|AURKB|ROCK2|FBN1|CENPA|COL6A1|NEK2|TTK|KIF2C|COL4A1|KIF20A|SIN3A|CDK1|MX1|HJURP|GTSE1|CHMP2A|ALDOA|SOCS1
674	21	GO Biological Process	Neuron projection development	426	AURKA|LAMB1|BLK|CDH1|LAMC2|SOD1|CSF1R|CRK|RAC3|CASP3|CD3E|JUN|PTEN|PARD3|JAK2|ITGB1|CREB1|WEE1|ADM|CYFIP1|IGF1R
148	8	GO Biological Process	Intracellular receptor signaling pathway	427	OAS3|ARID1A|SREBF1|JAK2|IRF7|NCOA2|TRAF6|IRF3
59	4	KEGG Pathways	Long-term depression	429	ITPR1|PRKCA|BRAF|IGF1R
59	5	GO Biological Process	Histone H4 acetylation	43	KAT6A|RUVBL1|TRRAP|BRCA2|KMT2A
59	5	GO Biological Process	Regulation of nitric oxide biosynthetic process	43	ROCK2|PTGS2|JAK2|ITGB2|SIRPA
91	5	KEGG Pathways	TGF-beta signaling pathway	438	RBX1|FBN1|RBL1|BMPR2|TFDP1
126	6	KEGG Pathways	Relaxin signaling pathway	438	NOS3|VEGFB|JUN|COL4A1|CREB1|PRKCA
149	8	GO Biological Process	Placenta development	442	SNAI1|SOD1|PTGS2|BMPR2|ASH1L|CCNF|SETD2|ADM
117	7	GO Biological Process	Regulation of circadian rhythm	446	TP53|ROCK2|EZH2|SIN3A|CDK1|TOP2A|TIMELESS
15	3	GO Cellular Component	Pronucleus	447	AURKA|EZH2|CCNA2
17	3	GO Biological Process	DNA replication checkpoint signaling	459	CLSPN|DNA2|TIMELESS
17	3	GO Biological Process	Mitotic intra-S DNA damage checkpoint signaling	459	MSH2|CHEK2|EME1
17	3	GO Biological Process	Collagen-activated signaling pathway	459	ITGA11|COL4A1|JAK2
4	2	GO Biological Process	Macrophage colony-stimulating factor signaling pathway	459	CSF1R|MST1R
4	2	GO Biological Process	Regulation of smooth muscle cell-matrix adhesion	459	SERPINE1|PLAU
4	2	GO Biological Process	Regulation of immunological synapse formation	459	CCR7|HAVCR2
61	4	KEGG Pathways	Longevity regulating pathway - multiple species	459	SOD1|RPTOR|AKT1S1|IGF1R
73	5	Reactome Pathways	APC/C:Cdh1 mediated degradation of Cdc20 and other APC/C:Cdh1 targeted proteins in late mitosis/early G1	472	AURKA|PLK1|AURKB|UBE2C|CDC20
61	5	GO Biological Process	Toll-like receptor signaling pathway	476	HAVCR2|CD14|OAS1|TRAF6|IRF3
37	4	GO Biological Process	Cardiac atrium development	481	MDM2|TGFB2|BMPR2|IGF1R
10	3	STRING Clusters	CMG complex, and Replication fork arrest	485	MCM2|MCM7|TIMELESS
10	3	STRING Clusters	Transcription of E2F targets under negative control by p107 (RBL1) and p130 (RBL2) in complex with HDAC1	485	MYBL2|LIN9|RBL1
95	5	KEGG Pathways	Melanogenesis	491	FZD1|TCF7|CREB1|PRKCA|FZD4
95	5	KEGG Pathways	Choline metabolism in cancer	491	RAC3|EIF4EBP1|PDPK1|JUN|PRKCA
120	7	GO Biological Process	Regulation of cytokine production involved in immune response	492	SLC7A5|TGFB2|FOXP3|HLA-E|JAK3|TRAF6|SPHK2
252	12	GO Molecular Function	Histone binding	496	MCM2|KAT6A|SSRP1|CBX2|STAT1|ATRX|JAK2|KDM5A|HJURP|H2AX|KMT2A|SPHK2
10	3	GO Molecular Function	T cell receptor binding	496	CD3E|HLA-E|CD3G
74	5	Reactome Pathways	ISG15 antiviral mechanism	497	STAT1|MX1|KPNA2|IRF3|JAK1
